# Supplementary material for: Fully synthetic replication of complex real biological cell clusters using a novel cluster-based ‘Rosetta-Routine’ computational modelling process
Source: PLoS Comput Biol. 2026 May 29;22(5):e1014280. doi: 10.1371/journal.pcbi.1014280 (PMC13221011; doi:10.1371/journal.pcbi.1014280)
Supplement: S1 File — Contains all the datasets used for figure generation and quantitative analyses in the manuscript, including the real and synthetic event-level measurements used for population modelling. (XLSX) [file pcbi.1014280.s001.xlsx]

## Sheet: Orig Syn test clusters FIG2
Clusters	x	y
1	99848.3	99823.7
1	100464	99114.7
1	100152	99560.6
1	100036	99981.3
1	99831.9	100209
1	99557	100200
1	99677.5	99922.3
1	99899.7	99863.4
1	100290	100266
1	99911.8	100076
1	100140	99663.7
1	99300.1	101196
1	100153	99522.5
1	99941.6	100236
1	99748.7	100610
1	100053	99903.1
1	100196	99738.1
1	100100	99706.4
1	99913	100096
1	99990.7	99713.2
1	99312.9	100943
1	100116	99994
1	100104	99986.5
1	99972.3	100414
1	100020	99590.4
1	99943.9	99966.3
1	100158	99764.4
1	99783.9	100274
1	100627	98768
1	100112	99902.3
1	100654	99475.4
1	99483.2	100770
1	99331.9	101171
1	99946.4	99973.2
1	99698.1	100421
1	99921.1	100148
1	99807.6	100027
1	100502	99462.1
1	99943.4	99899.8
1	99772.4	99957
1	99490.1	100538
1	100163	99981.6
1	99538.6	100358
1	99865.4	99984.5
1	99954	100240
1	100671	99338.2
1	99716.3	100100
1	99780.1	99945.5
1	99736.4	100536
1	100067	100054
1	99731.8	99942.4
1	99745.4	99800.8
1	100135	100142
1	99931.3	100045
1	99741.6	100035
1	100003	99621
1	99993.3	100184
1	99289.3	100698
1	100101	100240
1	100205	100163
1	100100	99891.1
1	100215	100344
1	100093	99882
1	100513	100168
1	100550	100109
1	99489.6	100263
1	100700	99124.7
1	99897.5	100105
1	100436	99669.1
1	99970.3	99856.6
1	100330	99406.8
1	99535.8	100329
1	100135	100096
1	99834	100055
1	99932.7	100197
1	100160	99888.3
1	100084	99799.2
1	99774.3	100079
1	99931.2	100115
1	99977.8	100036
1	100355	98917.5
1	100291	100246
1	100120	100000
1	100248	100160
1	100140	100117
1	99304.8	100805
1	99347.3	100643
1	99708.8	100065
1	99898.9	100112
1	99725.3	100168
1	100485	99778.2
1	99715.9	100103
1	99905.6	99809.3
1	99995.5	100229
1	100434	99405.3
1	99977.3	100087
1	100639	100090
1	100041	100480
1	100486	99781.1
1	100045	100129
1	99974.5	99940.7
1	99661.8	100012
1	100556	99858.3
1	100024	99817.2
1	99290.8	101234
1	100165	100635
1	100438	100109
1	99716.4	100297
1	99584.1	100709
1	99533.1	100021
1	99785.1	100048
1	100305	100008
1	100045	99657
1	99865.5	99921.3
1	100274	99992.6
1	100041	100277
1	99972.5	100215
1	100403	99785.8
1	100273	100213
1	99910.7	100490
1	100150	99946.5
1	99940.3	99816.7
1	100398	99712
1	100352	100197
1	99753.6	100410
1	99817.3	99741.7
1	100079	99808.8
1	99543.4	100032
1	100201	100395
1	100021	100326
1	100011	100291
1	100659	99094.4
1	100091	100009
1	99420.3	100871
1	100445	99335
1	99868.8	99988.5
1	100194	99836.4
1	100305	99431.2
1	99621.4	100549
1	99621.3	100035
1	99995.9	99968.5
1	99910.8	99840.9
1	100023	100288
1	100909	99393.9
1	100027	99742.8
1	100358	99562.2
1	99733.4	99780.7
1	100199	100077
1	99895.5	100379
1	99948.6	99884.8
1	99863.4	100305
1	99975.9	99992.7
1	100553	99767
1	99411.7	100667
1	99866.6	99844.6
1	100229	99789.9
1	99865.3	99625.5
1	100017	100632
1	100050	100225
1	100160	100166
1	99380.5	100989
1	100369	99218.5
1	100141	99928.4
1	99843.4	99812.9
1	99556.4	100545
1	99337.3	100614
1	99836.8	100427
1	100214	100255
1	100037	99688.1
1	99932.7	99982.2
1	99880.9	100056
1	99826.4	99879.5
1	99829	100389
1	100251	99183
1	100209	100424
1	99449.8	100108
1	100304	100115
1	100241	99960
1	100060	99455.2
1	99606.2	100495
1	100204	99691.6
1	99562.8	100198
1	100085	100152
1	99776.1	100247
1	99302	100612
1	100050	100259
1	99971.1	100334
1	100186	100029
1	100238	99789
1	99667.3	100417
1	100105	100265
1	99643	100261
1	100267	99649.6
1	100254	99778.4
1	99575	101202
1	99800.7	100093
1	99713	100093
1	100049	99859.2
1	99970.5	100095
1	99678.6	100023
1	99986.6	99813.7
1	100014	100140
1	99646.8	100541
1	100042	100156
1	100004	99974.9
1	99822.7	100359
1	100056	99691.4
1	99824.5	99700.2
1	99682.2	100051
1	99988.2	100175
1	100354	100101
1	99412.9	100960
1	100339	99199.7
1	100300	99847.5
1	100280	100157
1	99780.6	99963.8
1	99898.4	100292
1	100055	100016
1	100175	100051
1	99831.8	100017
1	99832.4	100200
1	100307	100383
1	100384	99918.8
1	99931.1	99597.5
1	99769.1	100051
1	100594	99814.8
1	99852.1	99913.2
1	99763.3	100182
1	99906.7	100119
1	100214	99529.1
1	100400	100172
1	100149	99974.3
1	100085	100262
1	100276	100253
1	100233	99633.3
1	100205	100415
1	100221	100174
1	99897.7	99654.8
1	99547	100552
1	100233	99968.2
1	99966.2	99739.1
1	99960.5	99926.7
1	100085	99821.6
1	100057	100131
1	100366	99680.5
1	99649.5	100182
1	99842.1	100183
1	99534.8	100603
1	99969.8	100123
1	99952.1	100130
1	100058	100239
1	99919.5	99843.2
1	99882	100098
1	99987.4	99386.4
1	100115	99970.5
1	99971.1	99910.9
1	100786	99498.4
1	100410	99335
1	99702.1	100091
1	99939.9	100851
1	100458	99681.9
1	99813.1	100096
1	99965.1	100226
1	99595	100827
1	99802.8	99822.9
1	99976.4	100255
1	99946.4	100198
1	100048	100062
1	99960.9	100055
1	100448	98985.5
1	99324.3	100542
1	100311	100327
1	100217	100061
1	99328.7	100385
1	100031	99642.3
1	99926.8	99662.1
1	99804.3	100148
1	99750.4	100492
1	99862.5	100159
1	99980.2	100268
1	99789.5	100202
1	99857.8	99920.9
1	99338	100999
1	100072	100395
1	99416.6	100516
1	99924.4	100240
1	100524	99756.3
1	99813.3	100046
1	100186	99634.4
1	100129	100055
1	100179	99614.7
1	99731.3	100354
1	99986.6	100297
1	100134	100124
1	100232	99640.7
1	100006	99694.3
1	100422	99724.2
1	100092	100042
1	99619.2	100360
1	99961.5	99993.1
1	99563.4	100215
1	99922.8	99770.6
1	100211	99573.8
1	99718.8	100851
1	99684.6	99901.3
1	99848.4	99719.2
1	99778.7	100384
1	100044	99397.6
1	99810.3	100129
1	100357	99558.5
1	99143.5	101202
1	100420	99429.1
1	99865.6	100237
1	100114	100103
1	100335	99893.3
1	99870.2	100836
1	99753.4	100663
1	99997.6	99983.5
1	100337	99900.5
1	99772.3	100642
1	99949.6	99808.1
1	100387	99249.9
1	100300	100458
1	100033	99765.8
1	99608.6	100539
1	100362	99544.7
1	100014	100168
1	100202	100226
1	100208	100117
1	99687.6	99994.5
1	99800.9	99963.7
1	99938.7	99789.3
1	99768.5	100267
1	100287	99785.2
1	100068	99805.8
1	99951.7	99804.3
1	99823.8	100054
1	100113	99566.2
1	100374	99656.4
1	99974.2	99734.1
1	100309	100018
1	100429	99172.4
1	99865.6	100273
1	99820.2	99992.8
1	99511.9	101064
1	100003	100215
1	100093	99975.7
1	99347.6	100377
1	100121	100041
1	100605	99443.4
1	99758.4	99878.3
1	99864.6	99983.6
1	100306	99674.2
1	100285	100153
1	99795	100404
1	99967.6	100174
1	100485	98953.5
1	100267	99711.1
1	99971.7	100093
1	99261.2	100922
1	99986.5	99892.8
1	99539	100854
1	99843.9	99728.1
1	99287.6	100875
1	99858.7	99951.8
1	100421	99980.7
1	100015	100022
1	100145	100159
1	99671.4	99756.7
1	99595.2	100661
1	99452.2	100289
1	100290	99389.6
1	99860.6	100365
1	99971.9	100014
1	99957.7	99926.2
1	100180	99841.1
1	99722.9	100247
1	99942.2	99851.1
1	99104.4	100926
1	100037	100189
1	99495.3	100063
1	100482	100418
1	100482	99422.1
1	100012	99956.4
1	99998.3	99806
1	100252	100013
1	100784	99047.3
1	100159	99895.4
1	100034	100132
1	100202	99816.7
1	100518	100427
1	99864	99860.5
1	100414	99564.7
1	99883.4	99839.7
1	100199	100458
1	100059	100448
1	99873.9	100007
1	100036	99654.3
1	99962.2	100029
1	100103	99591.4
1	99675.1	100229
1	99894.3	99623.5
1	100257	99583.4
1	99844.1	99998.6
1	99754	100262
1	100054	100204
1	99853.3	100027
1	100336	99803.3
1	99937.1	100427
1	100388	99598.6
1	100599	99776.3
1	100142	99848.3
1	99609.1	100604
1	100389	100009
1	99919	99492.8
1	100119	99997.5
1	100204	99884.5
1	99949.9	100512
1	100017	99983.9
1	100149	99686.6
1	100081	99456.1
1	100182	100017
1	100233	99658.9
1	99762.9	100409
1	99862.2	100384
1	100000	99922.6
1	100112	99735.5
1	99817	100073
1	99883.3	99992.7
1	99682.7	100293
1	100009	100145
1	100166	99785.4
1	99804.3	99906.6
1	99325.4	100436
1	99933.3	100208
1	100069	100001
1	100153	99610.4
1	99990.1	100031
1	99683.7	100020
1	99778.4	100234
1	99368.8	100449
1	100549	99769
1	100085	99949.2
1	99875.8	99863.5
1	100038	100143
1	100065	99535.7
1	100256	99972.9
1	100053	99773.6
1	99967.4	100505
1	99692.9	99987.2
1	99743.8	100419
1	99956.9	100176
1	100277	99644.8
1	100380	99679.2
1	99643	100086
1	100379	99997.7
1	99848.7	100195
1	100271	99519.9
1	100199	100341
1	99921.4	99881.2
1	100347	100067
1	100064	99986.6
1	99476.7	100989
1	100220	100208
1	99671.1	100536
1	99660.5	100495
1	99990.3	99771.9
1	100282	99901.8
1	99820.1	100505
1	99763.9	100228
1	99931.3	99822.6
1	99804	99928
1	100254	100068
1	100398	99577.9
1	99625.6	100258
1	100385	99905.3
1	100000	99873.3
1	100439	99675.7
1	99693.5	100035
1	99494.7	100750
1	99958.2	100261
1	99694	100386
1	100257	99941.5
1	100263	100104
1	100180	99742.2
1	100174	100423
1	99679.2	100391
1	99604.8	100526
1	100001	100254
1	99663.6	99993.5
1	100161	100087
1	99580.7	100070
1	99493.9	100643
1	99872.7	100041
1	100162	100239
1	100154	99575.8
1	100195	99832.8
1	100121	99690.1
1	100161	100104
1	99934.6	99834.6
1	99959.4	100068
1	100352	99719.8
1	100122	100199
1	99993.2	99768.1
1	100055	99921.6
1	100133	99827.3
1	100003	100186
1	99808	100397
1	100259	99494.8
1	100055	99963.8
1	99677.4	100248
1	99650.1	100140
1	100464	99770.2
1	99958.5	100112
1	100178	100143
1	100177	99979.8
1	99806.8	100131
1	99969.2	99683.3
1	100405	100161
1	99808.8	99867.1
1	99808.2	99656.3
1	100542	99693
1	100658	99305.3
1	99948.6	100196
1	100121	100190
1	99996.6	100086
1	99967.2	99802.6
1	99735.6	99977.6
1	99855	100329
1	100298	99678.1
1	100297	99692.9
1	99804.7	99914.7
1	100257	99980.2
1	100049	100461
1	100019	100218
1	100207	99515.4
1	99787.9	99973.3
1	99617.8	100040
1	100269	99387.6
1	100011	99818.8
1	99513.8	100618
1	99815.3	99989.8
1	99703.8	99835.3
1	100060	100145
1	99789.9	100240
1	100474	99725.9
1	100340	100184
1	100180	99663.6
1	100198	99702.2
1	100227	100093
1	99466.4	100057
1	99624.9	99868.9
1	99786.1	99815.1
1	99749.8	100122
1	100381	99487.6
1	99950.3	99840.5
1	100075	100455
1	100039	99863.1
1	100976	100179
1	99888.7	100057
1	100652	99222.8
1	99915.8	99809
1	99997.5	100180
1	99913.1	100056
1	99466.6	100731
1	99957.3	99597.8
1	99575.4	100445
1	100207	99857.7
1	100032	100085
1	100002	99599.7
1	99996.4	100035
1	99579.5	100342
1	100091	100095
1	100110	99705.4
1	100119	100198
1	99496.9	100777
1	99720.1	99718
1	99913.2	99780.8
1	99806.5	100283
1	100024	99977.6
1	99944.8	100204
1	99620.6	100165
1	100244	99303.5
1	99997.9	99593
1	99812.3	100112
1	99792.6	100644
1	99892.8	100140
1	100402	99673.2
1	99755.5	100085
1	100039	100020
1	99816	100537
1	100156	99500.8
1	99902.6	100139
1	99977.1	99815.3
1	99645.4	100513
1	100311	99597.8
1	99897.1	99930.8
1	100425	99761.5
1	99469.7	100402
1	100273	100314
1	99831.5	99749.9
1	100297	100250
1	100253	100036
1	100350	100077
1	99812.9	100028
1	99423.9	100719
1	99792.5	100084
1	99771.6	99963
1	100912	99674.6
1	99924.1	99745.7
1	100181	99964.1
1	100045	100041
1	99901.6	99882
1	99883.9	100061
1	100264	100140
1	99313.2	100485
1	100366	100068
1	100052	100076
1	100188	99436.5
1	99924	99996
1	100107	100288
1	100190	100071
1	99665.7	100342
1	100403	99993.6
1	100508	100133
1	100035	99864.2
1	100317	99948.1
1	100380	99444.4
1	100404	99631.9
1	100235	99949.2
1	99881	100235
1	99516.9	100634
1	100698	100147
1	99688.8	100396
1	99981.2	100136
1	99983.5	99727.1
1	99946.6	99980
1	99768.1	99986.6
1	99950.5	99687.2
1	99645.4	100042
1	99956.9	100126
1	100030	100247
1	99941.7	99493.6
1	100147	99926.9
1	100100	100037
1	99391.7	100969
1	100069	99742.2
1	99695	99946.6
1	100256	99959.8
1	99968.7	99698.5
1	99550.4	100465
1	99748.5	100071
1	100093	99972
1	99919.9	99905.1
1	99019.3	100906
1	99826.7	100110
1	100120	100143
1	99998.5	100132
1	100154	100221
1	100030	99929.8
1	99770.5	100691
1	99937.9	100168
1	101193	99129.1
1	99415.7	100230
1	100322	99915.7
1	99909.8	99763.2
1	100130	99848.2
1	99975.1	99955.8
1	100074	99964.9
1	100037	100165
1	99781.9	100232
1	99943.6	100002
1	99789.2	99926.2
1	100053	99886.4
1	99873.9	99892.9
1	100079	99752.7
1	99950.2	100084
1	100218	100254
1	100085	100092
1	99997.2	99867.7
1	100590	100034
1	100126	100035
1	100179	99970
1	99996.9	100120
1	99974.5	100104
1	99928.6	100278
1	99820.7	100054
1	100381	99820.1
1	99964.5	99800.7
1	100045	100444
1	100262	100054
1	100018	100211
1	99799.1	100454
1	99867.7	100015
1	100072	99791.3
1	100187	100131
1	99827.1	99878.6
1	100011	100762
1	100171	99923
1	99730.7	99996.9
1	99811	99910.8
1	100214	99959.1
1	99675.9	100181
1	99263.6	100771
1	99985.5	100169
1	99666	100219
1	99562.5	100350
1	99534.6	100848
1	100699	99209.5
1	99988.5	99958
1	99809.6	100557
1	99754.8	100199
1	99739.1	100025
1	100337	100156
1	99927.8	100106
1	100460	99780.5
1	100672	99296.6
1	100157	100060
1	99823.4	99764.9
1	100671	99040.5
1	99975.6	99830.3
1	99548.8	100178
1	100348	99315.8
1	99882.8	99944.4
1	99759.4	100315
1	100126	99630.6
1	100299	99963.1
1	100244	100270
1	100111	99500.1
1	99085.8	100695
1	99846.4	99832.1
1	100024	100181
1	100107	99936.2
1	100023	99776.6
1	99869	100462
1	99970.8	100191
1	99980.9	99754.9
1	100449	100146
1	100250	99382.1
1	99363.4	100408
1	99545.2	100128
1	99708.8	100128
1	100003	99879.3
1	99790.8	100481
1	100016	99455.6
1	100086	100251
1	99910	99992.1
1	100175	100536
1	99268.1	100741
1	99949.9	99692.9
1	99936.6	100264
1	99886.3	99969.6
1	99999.5	100382
1	99887.1	100140
1	99933.1	99660.5
1	99850.5	100104
1	100099	99881.8
1	100032	100251
1	99868.6	100115
1	100001	100175
1	99838.2	99822.7
1	100172	100286
1	99985.2	100104
1	99874.3	99850.7
1	99758.6	100625
1	99712.1	100051
1	99695.7	100366
1	99735.6	100063
1	100097	99732.5
1	99744.8	99940.8
1	100258	99614.9
1	100038	99787.2
1	100149	99486.4
1	100545	99520.4
1	100038	99675.4
1	100950	100392
1	99211.7	100833
1	99856	100188
1	100305	100103
1	99910.6	99834.6
1	99801.7	100505
1	99920.4	100081
1	100146	100076
1	100066	100094
1	100061	100034
1	100086	99576.1
1	99963	100187
1	100350	99834.3
1	100815	98996.2
1	99745.1	99872.9
1	100034	99819.1
1	100417	100596
1	99957.8	100299
1	100067	100081
1	100441	99636.9
1	100176	99608.9
1	99736.8	100160
1	100424	99964.6
1	100071	100520
1	100276	100207
1	100026	99434.1
1	99952.6	99710.8
1	99970.7	99733.9
1	100658	99027.5
1	100045	99378.1
1	100372	99678.9
1	100005	99918.6
1	100380	99933.5
1	99806.7	100298
1	99401.9	100606
1	99946.7	100464
1	100350	99817.6
1	99921.8	99395.9
1	99571.9	100404
1	99498.7	100644
1	100283	100137
1	100166	99986.2
1	100519	99659.5
1	99648.7	100406
1	100021	99832.9
1	99879.8	99964.3
1	99982.7	100025
1	100266	99945.5
1	99774	100588
1	100240	99891
1	99690	100284
1	99805.3	99924.2
1	100291	99490.6
1	100365	99681.7
1	100174	100195
1	99898.4	99780.2
1	99933.6	100241
1	99915.3	99690.3
1	100121	100109
1	100164	100138
1	100021	99492
1	100292	100109
1	100201	99646
1	100442	99909.9
1	99637.8	100407
1	99826.7	99722.6
1	100235	99671.3
1	100018	99981.4
1	100484	100264
1	100117	99872.5
1	100061	99910.6
1	99659.6	100251
1	99947	100082
1	100156	99885.4
1	100194	100006
1	99895.5	100078
1	99799.6	100299
1	100103	100339
1	99904.9	99845.9
1	100130	100065
1	99965.1	99879.2
1	100002	100287
1	99207.3	100909
1	100057	100057
1	99647	101113
1	100155	99743.5
1	100523	100017
1	100472	99141.5
1	100440	100077
1	99890.4	101034
1	99968.6	99566
1	100027	99735.4
1	99862.3	100042
1	100063	100362
1	99969.7	100076
1	100224	100112
1	100025	99549.4
1	99939.9	99844.1
1	99971.4	99877.5
1	99784.4	100389
1	99602.5	100050
1	100920	99480.8
1	100116	99895
1	99581.4	100528
1	100140	99824.4
1	99907.7	100069
1	100219	100173
1	99749.2	99851.9
1	100041	99978
1	100618	99152.5
1	99899.2	100165
1	100189	99395.4
1	99910	100345
1	100225	99523.1
1	100066	100066
1	100109	100135
1	100114	100197
1	100445	100286
1	99519.3	100579
1	100442	99752.2
1	99085.8	101044
1	100063	100113
1	99828	99772.6
1	99800.2	100237
1	100181	99932.2
1	99947.3	101154
1	99819.9	99742.3
1	99784.5	99901.2
1	99835.6	100129
1	99652	100880
1	99763.5	100256
1	100229	99747.2
1	100647	99078.9
1	99856.2	100094
1	99995.3	99989.7
1	99561.4	100776
1	100484	99419.1
1	100003	100397
1	100495	100543
1	99803.9	100165
1	99916.6	99775.3
1	99983.5	99732.3
1	100267	99978.1
1	100013	100036
1	99841.2	100021
1	99935.9	99836
1	100182	100500
1	100260	100358
1	99998.4	100235
1	100738	99332.5
1	99833.7	99638
1	99844.2	100025
1	100050	99959.1
1	99772.1	100553
1	99852.9	99705.8
1	100181	99625.5
1	99706.1	100840
1	100305	100256
1	100126	99916.1
1	100039	99856.2
1	99855.8	100497
1	100029	99518.1
1	99769.2	100130
1	99950.3	99723
1	99354.2	101250
1	100119	100287
1	99956.5	100007
1	100035	100414
1	100849	99138.9
1	99651.9	100026
1	100057	100018
1	100337	99821.1
1	99922.9	100239
1	99777.7	99992.7
1	99929.2	100112
1	100010	100103
1	99419.6	100533
1	100605	99581.5
1	99746.9	100037
1	100261	99576.1
1	100306	100142
1	99855.3	100565
1	99776.6	100259
1	100720	99899.3
1	99700.4	100063
1	99974.9	100032
1	100051	100130
1	100076	100356
1	99648.7	100237
1	99414.3	100203
1	100470	99369
1	100221	99619.9
1	100328	99803
1	99934	99898.7
1	100378	99688.1
1	99916.1	100357
1	99728.8	100100
1	100074	100058
1	99930.9	99752.4
1	99263.2	101546
1	100333	100047
1	100441	99427.7
1	100164	99835
1	99922.8	99949.6
1	100207	99851.4
1	100072	100115
1	100222	100003
1	99612.4	99898.9
1	99804	100526
1	99836.9	99938.2
1	99774.4	100119
1	100177	99901.2
1	99502.1	100408
1	99946.5	100816
1	99872.5	99894.4
1	100267	99782.6
1	100126	99708
1	100413	99668.8
1	100401	99901.9
1	99586.4	100224
1	99478.9	100603
1	100216	99253.8
1	99739.9	99899.2
1	100484	99608.2
1	100140	99968.5
1	99904.4	100159
1	100063	99797.8
1	99775.8	100648
1	100528	100136
1	100394	99493.2
1	99708.7	100314
1	99587	99969.5
1	100258	99741.6
1	99983.6	100092
1	100045	99824.2
1	100055	99626.9
1	99930.6	99952.9
1	98959.9	101234
1	99877.8	99858
1	100291	100060
1	99969	99579.3
1	100086	100306
1	99823.5	100334
1	99641.2	100184
1	99861.9	99925.4
1	100003	99731.7
1	100084	100359
1	99690.2	100760
1	99922.7	99926.8
1	99988.7	100020
1	100424	99434.9
1	100017	100034
1	99960.6	100689
1	100446	100176
1	99860.6	99942
1	100200	99815.5
1	99298.5	100570
1	100390	99895.6
1	99718.3	100070
1	100150	99306.2
1	99856.2	100604
1	99953	99598.8
1	100374	100169
1	99851.6	100283
1	100115	100331
1	100316	100090
1	99598.1	100343
1	100935	99448.3
1	100025	99852.9
1	99862.7	99909.5
1	99687.9	100221
1	99954.8	100524
1	100104	99902.3
1	100088	99890
1	99850	100201
1	100276	99774.8
1	99964	100035
1	99900.2	99923.3
1	100164	99884.9
1	100491	99311.1
1	100118	99826
1	99540.5	100142
1	99958.4	99972.4
1	99962.7	100554
1	99873.7	99991.6
1	100143	100707
1	99962.8	100280
1	100004	100045
1	99929.5	100329
1	100186	100447
1	99879.1	100080
1	100666	99333.1
1	100421	99647
1	99525.4	100349
1	100435	99532.8
1	100543	99931.6
1	99558.1	100315
1	100324	99621.3
1	100341	99928.4
1	99932.3	99805.6
1	99829.2	100405
1	100170	99617.4
1	99947.1	100043
1	100195	99869.5
1	100355	99722.6
1	100415	100019
1	99778.6	100146
1	99968.7	99862.4
1	99717.1	99608.8
1	99846.5	100082
1	99804.9	100510
1	99964.6	100289
1	99633.5	100471
1	99732.7	100392
1	99588.5	100317
1	99843.3	100692
1	99995.4	99782.8
1	100267	99843
1	100082	100227
1	100365	99955.5
1	99867	100637
1	99709.7	100270
1	100162	99598.9
1	100472	100056
1	99763.8	100262
1	99672.7	100283
1	99989.3	99965.3
1	99754.4	99858
1	99860.1	99967.8
1	100039	99911.8
1	99866.1	99726.5
1	99775.1	100196
1	100458	100014
1	99618.9	100933
1	100251	100310
1	100439	100084
1	100165	100317
1	99907.4	100013
1	99858.4	99966
1	99906	99939.9
1	99705.3	100147
1	100246	99776
1	99838.2	100352
1	99779.2	99794
1	99749.9	100175
1	99831.7	99996.5
1	100547	99363.6
1	99857	99952.6
1	99741	99852.3
1	100117	100079
1	100092	100012
1	99829.3	100585
1	100349	99259.1
1	99762	100829
1	99422.5	100935
1	99923	99778.6
1	99766.3	100070
1	100137	100380
1	100177	99629.4
1	100527	100335
1	100079	99494.7
1	99828.1	100054
1	99993.4	99770.1
1	100341	99493.7
1	99753.5	99980.6
1	100023	100009
1	99752.4	99844.8
1	100027	99645.8
1	99819.7	99989.4
1	99879.4	100487
1	100342	99722.3
1	99950.5	100246
1	99796.2	100228
1	99816.5	99946.6
1	99566.3	101029
1	99530.7	100293
1	99704.7	99945
1	101132	98497.4
1	99449.2	100679
1	100551	99397.7
1	99730.8	100084
1	100162	99850.7
1	99992.9	100413
1	99276.9	100418
1	100603	100120
1	100004	99647.4
1	100067	100200
1	100188	100205
1	99897	99787
1	100190	99982.2
1	99799.7	100387
1	99924	99890.8
1	99615	100499
1	99760.1	99932.9
1	100119	100110
1	100623	99554.6
1	100094	99978.4
1	100209	99963
1	99896.2	99994.4
1	99599.7	100723
1	100077	99818.5
1	99992.1	100588
1	100090	99702.2
1	99949.1	100110
1	99701.6	100228
1	100321	99438.4
1	100638	99372
1	99995.4	100020
1	100049	99879.1
1	100354	99161.1
1	99813	100044
1	99956.3	100255
1	99938.6	99644.3
1	100193	100297
1	99877	99925.7
1	99477.6	100224
1	99858.4	100215
1	99847.5	100071
1	99067.3	100975
1	100089	100165
1	99313.5	100997
1	100062	100105
1	99885.3	99671.9
1	100233	100032
1	99671.6	99960.7
1	99690.1	99728.5
1	100204	100058
1	99889.4	100333
1	99806.5	100674
1	99730.4	99985.4
1	100299	99516.5
1	99918.2	100171
1	99796.3	99758.6
1	99881	100003
1	99890.7	99890.3
1	100326	99506.3
1	99911.2	99758.1
1	100177	99793.3
1	99900.7	100409
1	100425	100114
1	100601	99829.1
1	99730.1	99724
1	100093	99835.7
1	99627.6	100659
1	100220	100242
1	99964.5	100431
1	100150	99778.1
1	99635.2	100303
1	100018	99711.5
1	100203	100100
1	99872.6	100217
1	99839.3	99963.9
1	100137	99658.9
1	100005	100006
1	99993	99999
1	99934.8	100100
1	100228	99774.8
1	100396	99416.4
1	100354	99997.2
1	100093	99466.7
1	99500.8	100167
1	99595.5	100238
1	100162	100111
1	99989.1	99974.9
1	100328	100536
1	100201	100161
1	100920	98564.1
1	99961.8	99952
1	99954.3	100127
1	100022	100336
1	100073	100176
1	100076	99611.4
1	99745.3	100093
1	100179	99829.4
1	99780.7	100071
1	100543	99823.3
1	99793	100165
1	100301	100075
1	100167	99904.7
1	99948.3	99794.7
1	99863.4	99763.3
1	100074	100307
1	99622.5	100751
1	100018	99627.3
1	99833.5	100159
1	100544	99823
1	100121	100093
1	99910.1	100387
1	100059	100172
1	100152	99532.8
1	100196	100063
1	99872.4	99926.2
1	100352	99124.2
1	100311	99947.7
1	99085.5	101210
1	100058	99655.6
1	100226	99890.6
1	100077	100137
1	100104	99748.9
1	100187	100115
1	99964.8	100434
1	99837.1	99852.1
1	99726.7	100107
1	99957.9	99826.5
1	99221.7	100959
1	100424	99180.4
1	100248	99828.2
1	99364.7	100536
1	99789.9	100307
1	99718.7	100321
1	99951	100228
1	100027	99944.8
1	99712.6	100678
1	99784.4	100209
1	100272	99614.2
1	100245	99896.1
1	99843	100157
1	100333	99402
1	99543.1	100505
1	100603	100377
1	100142	100166
1	99940	100038
1	100375	99337.3
1	99647.5	99885.7
1	99895.4	100155
1	99919.7	99918
1	99923.5	100165
1	100007	100280
1	99824.3	100251
1	100378	98891.8
1	99919.8	100004
1	100150	99908.6
1	100191	100144
1	100181	99731.3
1	99106.7	100793
1	99665.5	100236
1	100665	99367
1	99941.2	99857.3
1	100368	99664
1	99989.8	99864.6
1	100545	99820.6
1	100028	100094
1	100496	100035
1	100305	99709.9
1	100179	99586.4
1	99884.7	99895.1
1	99911.9	100132
1	99817.9	100054
1	100568	100209
1	99629.8	100306
1	99916.6	100002
1	100195	99908.5
1	100609	99037.1
1	100070	99944.7
1	99955.5	100605
1	100418	100226
1	100089	100375
1	99955	100189
1	99957.8	99829
1	100025	99965.2
1	100100	99739.4
1	100117	100067
1	99899.8	100223
1	99555.1	100033
1	99795.2	100419
1	100078	100216
1	99478.8	100242
1	99796.7	100008
1	99828.1	100397
1	100025	99700.9
1	100264	100069
1	100176	100375
1	100158	99766.7
1	99891.7	100569
1	100055	100111
1	99659.1	99877.2
1	99764.5	100172
1	99325.6	100734
1	101041	99137.2
1	100186	99625.1
1	99503.1	100151
1	100045	99930.5
1	100315	100250
1	100447	99940.7
1	100428	98957.7
1	100269	99739.9
1	99069.1	100857
1	100314	99629.2
1	99928.5	100012
1	100200	99967.4
1	99609.2	100125
1	99999.6	99838.4
1	100012	100063
1	99923.9	99546.2
1	100042	100104
1	100181	100214
1	100168	99514.7
1	99422.1	100596
1	99996	99836.6
1	100038	100139
1	99998.9	99936.2
1	100094	99704.8
1	99559.1	100100
1	100062	100280
1	99965.1	99882.9
1	99878	100084
1	99892.7	99791.6
1	99975.6	99597.8
1	99649.2	100532
1	100080	99744.4
1	100529	99365.8
1	100123	100110
1	100279	99348.1
1	99344.6	100120
1	99802	100133
1	100142	99584.3
1	99391	100537
1	99885.8	99938
1	100129	99949.4
1	100451	100411
1	100215	99636.2
1	99954.7	100062
1	100645	99208.7
1	99891	99984.3
1	99782.5	99900.1
1	99499.7	100505
1	100048	99700.6
1	99869.3	99756.4
1	100046	99821.2
1	100514	100100
1	99702.5	100186
1	100015	99843.4
1	100020	99907.7
1	99977.8	100189
1	99913.3	99661.1
1	100377	99379.6
1	101096	99359.2
1	100207	99792
1	99935.7	99894
1	99490	100113
1	99997.8	99975.7
1	99779.7	100121
1	100414	99478.5
1	99895.2	99951.2
1	99876.2	100006
1	100209	99564.7
1	99762.6	100639
1	99737	100098
1	100169	99792.9
1	100570	99617.1
1	99468.3	100449
1	99824.3	100226
1	101187	98772.7
1	99844.3	99745.5
1	99762.1	100440
1	99808	100075
1	100418	100082
1	99893.4	99896.2
1	99829	100348
1	100271	100266
1	99609.2	100426
1	100085	99642.8
1	100159	100026
1	99940.4	100414
1	100083	99918.3
1	100206	99930.4
1	99781.2	100057
1	99888.7	99967
1	99804.5	99934.9
1	99705.7	100421
1	99971.6	99830.3
1	100119	99308.8
1	100142	100186
1	100140	99981.4
1	100478	99690.6
1	100056	99825.7
1	100270	100323
1	99781.4	100300
1	100174	99320.3
1	100398	98771.5
1	100290	99854.3
1	100109	99593.7
1	100357	100106
1	99456.6	100966
1	99560.9	100111
1	100174	100189
1	100172	99877.6
1	100162	99800.8
1	100104	100021
1	99320.3	100884
1	99761	100231
1	99869	100092
1	100067	100138
1	100295	99643.9
1	99676.6	100132
1	100098	99484.5
1	99836.8	99900.9
1	99110.2	101275
1	99531.9	100311
1	100753	99785.4
1	100396	100390
1	100012	100311
1	99781.3	100312
1	100079	99995.4
1	100132	100027
1	99880.1	99634.7
1	100096	100255
1	100333	99735.9
1	99924.3	100135
1	100263	99664.1
1	100075	100120
1	99993.2	99632.7
1	100072	100326
1	99566.8	100144
1	100543	99625.9
1	99982.6	100277
1	100194	99611
1	99898.5	100666
1	99326	100809
1	99471.1	100478
1	100053	99850.9
1	99566.3	100671
1	99975.4	99854.7
1	99909.9	100311
1	99233.9	100529
1	99984.5	100331
1	99919.8	99835.8
1	99782	100050
1	100141	100157
1	99934	100006
1	100312	99602.6
1	99978.2	100177
1	100049	99585.2
1	100146	99790.3
1	100470	99876.9
1	99892.6	99758
1	99871.4	99760.2
1	99596.3	100478
1	100033	99619.3
1	100243	99670.5
1	99587.2	99844.5
1	100047	100081
1	99697.1	99934.4
1	99791.2	100009
1	99705.7	99986.3
1	100063	99555
1	99822.2	100281
1	100018	99544.4
1	100408	99991.4
1	99590	100778
1	99757.4	100455
1	99861.8	100233
1	100023	100278
1	100225	100217
1	100303	99591.7
1	99643.4	99936
1	100050	99731.3
1	100379	99990.6
1	99974.1	99564.2
1	100053	100060
1	100575	99518.4
1	100499	99581.2
1	100022	100209
1	100327	100119
1	100288	100003
1	100281	100088
1	100335	99984.1
1	99844.9	100024
1	100067	99567.5
1	100031	99769.3
1	100009	99977.3
1	100143	99594.3
1	100225	99671.8
1	100171	99891.2
1	100325	99500.6
1	100109	100044
1	99347.6	100761
1	100072	100379
1	99836.5	99898.8
1	99449	100261
1	100187	100209
1	99925.2	100219
1	99365.8	100609
1	99854.6	100428
1	100750	99447.4
1	100242	99962.7
1	100028	100257
1	100168	99892.3
1	99848.6	99750
1	100318	100048
1	99840.3	100214
1	99937.6	99964.1
1	99902.2	100011
1	100470	98723.2
1	99489.5	100465
1	100417	99608.6
1	99934.9	99757.6
1	99838	99973
1	100008	99760.8
1	100391	100146
1	100193	99921.6
1	100519	100133
1	100202	99994.2
1	99843.9	99726
1	99395.1	101011
1	100016	99936.7
1	100010	100200
1	100322	99962.6
1	99942.9	100023
1	100136	99909
1	99959.2	100367
1	99991.3	99582.4
1	99505.3	100238
1	100283	100173
1	100571	99633.9
1	100292	99544.1
1	99494.7	100860
1	100535	99257.4
1	99896.4	100492
1	100388	99584.8
1	99662.5	99912.3
1	100234	99040.6
1	100425	99264.1
1	99837.6	100270
1	99917.6	99396.4
1	99993	100137
1	99588.6	100497
1	99996.5	99936.2
1	100802	98823.4
1	99813.4	99844.4
1	99930.7	100254
1	100153	100235
1	99897	99855.6
1	99816.6	99998.3
1	99953.3	99907.5
1	99148.5	100751
1	100069	99659
1	99359.8	100517
1	100138	100210
1	100107	100330
1	100439	99433.4
1	99721.7	100204
1	99876.2	100439
1	99880.4	99636.6
1	100578	99855.1
1	100531	99504
1	99775.4	100090
1	99783.7	100558
1	99363.3	100625
1	100199	99760.9
1	100154	100024
1	99819.5	99915.9
1	99736.2	100609
1	100349	100012
1	100110	99752.5
1	99573	100377
1	100236	100299
1	99968.5	99822.7
1	100228	99542.1
1	100128	99955.5
1	99225	100554
1	100402	99330.5
1	99596	100430
1	100002	100098
1	99875.7	99760.7
1	100404	100228
1	100216	99518.7
1	99802.7	99925.4
1	100491	100233
1	100119	99579
1	100283	100407
1	99859.2	99641.9
1	99988.1	99542.2
1	100047	100019
1	99914.3	100339
1	100060	100040
1	100316	99479.1
1	99922.7	100106
1	99949.6	99502.2
1	100365	99791.2
1	100740	99355.2
1	100001	99899.6
1	100283	100324
1	99850.9	100140
1	100387	100251
1	100915	99028.8
1	99899.6	99940.5
1	99734.1	100199
1	100258	100177
1	100161	99326.1
1	99468.7	100353
1	99880.4	100200
1	99168.1	100910
1	99985	99725.7
1	100141	99897.4
1	99940.7	99615.6
1	100125	99977.7
1	99567.4	100250
1	100125	99841.1
1	100093	100202
1	100112	100243
1	99711	100092
1	100207	100135
1	100237	99977.4
1	99818.3	100064
1	100403	100187
1	100573	99449.8
1	99672.6	99996.3
1	99798.8	100183
1	100159	99831.6
1	99714.4	100737
1	100614	100085
1	99986.2	99795.6
1	100397	99554.4
1	99786.6	100055
1	100207	100222
1	100179	100036
1	100205	100035
1	99663.4	100350
1	99840	100075
1	100368	99850
1	100305	99765.2
1	99952.1	99803.5
1	99453.2	100660
1	100420	99326.4
1	100039	100416
1	100130	99658.2
1	100110	99841.1
1	100472	100333
1	99822.1	100008
1	99865	100188
1	100067	100288
1	100446	100369
1	100281	99324.1
1	100113	99826.5
1	99752.1	99908.9
1	99884.7	99663.3
1	99823.2	100086
1	99254.1	101192
1	100227	99927.8
1	100099	99989.6
1	99776.2	100074
1	100036	99830.4
1	100289	99776.8
1	99515.7	100850
1	99911.7	100112
1	100325	99834.8
1	99379.1	100236
1	100216	99974.2
1	99894.1	100142
1	100426	100243
1	99890.6	100172
1	100427	100000
1	99870.9	100130
1	100177	100151
1	99692.9	100161
1	100010	100060
1	99804	100161
1	100226	99889.1
1	99953.2	100505
1	100554	99553.5
1	99478.6	100263
1	100119	100206
1	99724.3	100203
1	100356	99967.1
1	100641	99360
1	99876.5	100203
1	100523	99067.5
1	100391	100147
1	100187	99975.5
1	100336	99928.3
1	99896.6	99752.8
1	100235	99714.5
1	99539.6	100682
1	100192	99358.6
1	99748.6	100104
1	99938.8	99943.8
1	99842.1	100283
1	100119	99848.2
1	100233	99696.3
1	99861.8	99984.1
1	100034	99911.3
1	100072	99735.1
1	100150	99988.7
1	99943.7	100041
1	100022	99658.7
1	99592.5	100492
1	99773.5	100589
1	100608	99595.8
1	100428	99382.2
1	100016	100515
1	100378	100077
1	100899	99686.9
1	100421	100325
1	99625.4	100146
1	99933.9	100271
1	99884	99943.9
1	100056	100362
1	100013	100191
1	100013	100218
1	99305	100435
1	99693.7	99930.7
1	99849.6	99902.9
1	100129	100185
1	99917.3	100056
1	100116	100129
1	100518	99961.5
1	100299	99170.3
1	99892.6	100173
1	99367.1	100895
1	99717.9	100307
1	100130	100105
1	99989.5	100123
1	99776.2	100095
1	100070	99738.9
1	99853.4	100452
1	100192	99348
1	99843.9	99681
1	99963.8	100263
1	100086	99642.3
1	100067	99742.9
1	99719.2	100147
1	100751	100305
1	99493.8	100651
1	99773.8	100233
1	100228	100011
1	99680.2	100367
1	100051	99926.1
1	100057	99891.3
1	100089	99968.7
1	100214	100413
1	99904.1	100398
1	99819.7	100020
1	100122	99676.9
1	99294.9	100792
1	99928	99934.6
1	100031	99680.9
1	100045	99667.3
1	100422	99384.7
1	100763	98977.9
1	100330	100009
1	100225	99457
1	99702.5	100247
1	100151	99867.6
1	99867.8	99917.7
1	99800	100054
1	99838.5	99956.9
1	100105	100036
1	100477	99263.8
1	100533	98777.2
1	100148	99328.6
1	99614.7	100083
1	99820.4	100650
1	100315	100246
1	100198	100125
1	99837.8	100287
1	100080	99878
1	99944.4	100079
1	99488.1	100434
1	99683.7	100254
1	99967.6	99960.8
1	100226	100050
1	99856.9	100397
1	100426	100068
1	100189	99914.3
1	100501	100015
1	99854.2	99892.7
1	100049	99925.4
1	99699.7	100071
1	99942.3	99831.2
1	99642.4	100760
1	100062	100095
1	99217.5	100965
1	100383	100062
1	99806.9	99831.3
1	99882.1	100426
1	99834.8	100489
1	99970.3	100650
1	100176	99891.3
1	100256	99425.1
1	100725	98607.9
1	100315	99400.1
1	99435.1	100447
1	99914.4	99984.7
1	99854.2	99771.6
1	99318.4	100703
1	99753.7	100102
1	100219	100003
1	100100	99878.1
1	99839.9	100080
1	100477	99936.7
1	99999.1	99534.5
1	100104	99873.8
1	99814	99863.8
1	100320	99993.1
1	100014	99716.3
1	99110.7	101339
1	99707.7	100160
1	99702.8	99876.3
1	99759.6	100622
1	99866.3	100497
1	100023	99981.2
1	100233	99281.2
1	99754	100437
1	100144	99695.9
1	100002	99897.2
1	99957.1	100222
1	99905.7	99771.6
1	100764	99738.8
1	99733.9	100576
1	100398	100106
1	100491	99699.2
1	99870.2	100218
1	100135	99874.8
1	100512	99553
1	100510	100511
1	99988.8	100038
1	100400	99512.4
1	99691.4	100197
1	99895.4	100384
1	100089	100309
1	99537.8	100392
1	100114	99792.6
1	99974.5	99975.5
1	100558	99177.2
1	99997.8	99680.5
1	100512	98767.5
1	99835	100061
1	100674	99088.2
1	99795.8	99811.8
1	99636.2	100290
1	99789	100670
1	99491.4	100182
1	100602	99588.9
1	100571	100209
1	100277	100574
1	100090	99830.1
1	99881.3	99985.7
1	100204	99541.7
1	100389	100348
1	99791	99982.5
1	99723.1	100280
1	99950.3	99658.5
1	99934.4	99940.2
1	100019	99783
1	100531	99425
1	99962.3	99481.1
1	99548.8	100616
1	100322	99960.3
1	99811.1	99945.5
1	100118	99967.6
1	100452	99060
1	99979.8	99972.3
1	100021	99625.5
1	99991.4	100133
1	100151	100037
1	99945.7	99496.5
1	100117	100573
1	99959.6	99999.3
1	99872.9	100192
1	99901.6	100157
1	99847.4	100488
1	100078	100069
1	99752.9	100278
1	99989.7	100069
1	100340	100075
1	100072	100140
1	99973.2	99849.1
1	100056	99746.6
1	100123	100141
1	100384	99521.5
1	100184	100059
1	99690	100228
1	99671.2	100300
1	100326	99412.1
1	99855.8	99834.5
1	100084	99888.1
1	100238	99744.1
1	100184	100009
1	99529.6	100555
1	99690.2	100119
1	99570.7	101413
1	99862.9	99955.3
1	100075	99711
1	99968	99804.9
1	99727.7	99944.6
1	99726.6	100559
1	100367	99818.3
1	100030	99923.9
1	100450	100251
1	100058	99970.7
1	99986.1	99884.2
1	99662.2	99901.7
1	100332	99837.4
1	99434.7	100788
1	100250	99998.2
1	100116	99715.7
1	100223	99829.4
1	99968.2	100090
1	99753.1	100116
1	99880.1	99956.1
1	99446	100403
1	100022	99844.1
1	100148	99886.2
1	100507	99582.8
1	100145	100195
1	100562	99139.9
1	99850.9	99984.6
1	100078	99786.2
1	100073	99862.6
1	99819.7	99940
1	99853.5	100319
1	100170	100128
1	99892	99837.2
1	99744.3	99917.4
1	100088	99792
1	100923	99523.7
1	99419.6	101003
1	99788.2	99849.4
1	99786.2	100247
1	99987.1	100124
1	99908	99862.9
1	99885.9	99957.6
1	99753.9	99803.2
[truncated: 4,001 more rows]

## Sheet: Rep Syn test clusters FIG2
Clusters	x	y
1	99857.2	99836.6
1	100502	99106.9
1	100174	99562
1	100041	99993.1
1	99831.9	100223
1	99585.3	100176
1	99694.3	99920.6
1	99907.8	99876.4
1	100289	100269
1	99924	100076
1	100135	99700.3
1	99265.8	101228
1	100177	99523.3
1	99955.5	100228
1	99734.1	100629
1	100056	99920.6
1	100190	99772.4
1	100117	99710.4
1	99916.8	100108
1	100008	99718.1
1	99288	100972
1	100118	100008
1	100106	100001
1	99987.8	100395
1	99647.1	100141
1	99952.5	99975
1	100154	99795.4
1	99805.3	100256
1	100676	98753.7
1	100122	99908.8
1	100677	99470
1	99464	100794
1	99298.5	101202
1	99954.5	99982.4
1	99726	100390
1	99934.3	100144
1	99822.9	100026
1	100527	99458.6
1	99954	99908
1	99787.3	99958.3
1	99479.1	100559
1	100162	99998.7
1	99533.6	100376
1	99873.1	99994.6
1	99967.4	100231
1	100699	99331.1
1	99736.6	100090
1	99794.5	99947.8
1	99764.7	100499
1	100072	100062
1	99747.6	99942.4
1	99756.7	99809.7
1	100136	100151
1	99936.8	100055
1	99747.4	100047
1	100001	99653.8
1	100004	100181
1	99272.7	100723
1	100108	100238
1	100206	100170
1	100101	99911.4
1	100218	100339
1	100094	99902.6
1	100499	100186
1	100533	100133
1	99487.2	100280
1	100736	99114.7
1	99901	100116
1	100453	99668.9
1	99975.6	99873.3
1	100358	99404.4
1	99531.7	100347
1	100137	100105
1	99848.9	100053
1	99932.7	100209
1	100170	99894.1
1	100084	99824.7
1	99792	100073
1	99943.3	100113
1	99986.5	100042
1	100397	98906.6
1	100288	100251
1	100122	100014
1	100247	100168
1	100143	100125
1	99284.7	100831
1	99332.7	100667
1	99728.6	100056
1	99912.3	100109
1	99746.8	100154
1	100466	99821.7
1	99736.3	100092
1	99919.1	99816.4
1	99994	100241
1	100461	99401.8
1	99981.2	100097
1	100617	100119
1	100055	100459
1	100498	99781.3
1	100052	100132
1	99981.3	99952.4
1	99681.7	100004
1	100564	99858.3
1	100026	99838.8
1	99255.2	101266
1	100146	100649
1	100438	100113
1	99713.6	100313
1	99566.6	100732
1	99556.4	100006
1	99801.7	100044
1	100298	100029
1	100043	99689.6
1	99876.2	99929.2
1	100269	100013
1	100038	100289
1	99971.6	100227
1	100388	99825.6
1	100271	100219
1	99899.6	100506
1	100149	99965.3
1	99945.8	99834.5
1	100382	99756.5
1	100346	100208
1	99746.5	100427
1	99824.9	99757.8
1	100078	99833.4
1	99566.9	100017
1	100205	100386
1	100016	100339
1	100023	100281
1	100697	99084.5
1	100097	100017
1	99397.6	100898
1	100475	99330.5
1	99880.9	99992.3
1	100189	99864.2
1	100288	99489.8
1	99609.7	100570
1	99626.4	100047
1	100004	99977.1
1	99918	99855.9
1	100019	100301
1	100933	99383.9
1	100027	99769.2
1	100380	99561.6
1	99744.4	99790
1	100202	100085
1	99888.8	100394
1	99955.3	99898.8
1	99882	100289
1	99983.2	100002
1	100565	99766.2
1	99396.3	100690
1	99878.9	99852.4
1	100222	99822.2
1	99868.1	99650.8
1	99999.8	100648
1	100059	100221
1	100160	100175
1	99353.6	101017
1	100402	99213.1
1	100150	99934.9
1	99852.3	99826.3
1	99545	100566
1	99323.5	100637
1	99828.6	100443
1	100216	100256
1	100055	99692.3
1	99942.1	99989.4
1	99894	100057
1	99837.5	99888
1	99850.6	100365
1	100285	99177.5
1	100213	100413
1	99477.7	100083
1	100299	100129
1	100236	99981.7
1	100085	99455.4
1	99596.5	100515
1	100197	99729.2
1	99562.8	100213
1	100091	100155
1	99774.9	100262
1	99288.2	100636
1	100059	100254
1	99985.4	100321
1	100185	100044
1	100231	99821.8
1	99660.2	100435
1	100112	100261
1	99669.8	100238
1	100286	99651.2
1	100269	99781.7
1	99538.4	101230
1	99804.8	100105
1	99733.3	100083
1	100061	99865.8
1	99974.1	100105
1	99698.3	100016
1	99990.3	99833.9
1	100023	100141
1	99635.3	100561
1	100050	100157
1	100011	99985.7
1	99844	100337
1	100074	99695.5
1	99830.7	99719.1
1	99687.3	100063
1	99999	100172
1	100346	100117
1	99386.9	100988
1	100374	99194.2
1	100312	99851
1	100277	100168
1	99795.3	99965
1	99915.2	100278
1	100060	100027
1	100179	100059
1	99846	100018
1	99850.3	100189
1	100306	100379
1	100372	99949
1	99931.4	99627.9
1	99786.4	100046
1	100604	99813.8
1	99863.1	99920.9
1	99783.7	100169
1	99919.9	100116
1	100237	99529.5
1	100397	100178
1	100149	99991.3
1	100093	100258
1	100274	100256
1	100253	99635.1
1	100209	100405
1	100221	100181
1	99915.8	99659.1
1	99535.4	100573
1	100229	99989
1	99982.1	99744.6
1	99967.7	99938.6
1	100085	99845.7
1	100064	100134
1	100384	99681.3
1	99674.1	100164
1	99859.3	100173
1	99521.5	100625
1	99980.4	100122
1	99954.6	100141
1	100055	100251
1	99932	99850.7
1	99895.8	100095
1	99979.6	99431.6
1	100117	99986.3
1	99977.5	99924.3
1	100807	99491.4
1	100440	99330.9
1	99706.1	100103
1	99914.1	100870
1	100439	99730.8
1	99829.6	100090
1	99977.8	100219
1	99573	100851
1	99813.2	99833.6
1	99974	100268
1	99946.3	100210
1	100054	100069
1	99970.6	100059
1	100490	98975.8
1	99312.7	100564
1	100302	100336
1	100215	100075
1	99321.3	100405
1	100050	99645.8
1	99944.9	99666.5
1	99822.3	100139
1	99740.3	100510
1	99878.3	100152
1	99992.9	100258
1	99809.2	100189
1	99867.6	99930
1	99310.9	101028
1	100082	100381
1	99406.2	100538
1	99922.8	100253
1	100537	99755.8
1	99828.8	100044
1	100206	99636.6
1	100132	100066
1	100199	99616.7
1	99726.4	100370
1	99999.5	100286
1	100137	100131
1	100251	99642.5
1	100006	99722.7
1	100406	99768.9
1	100097	100051
1	99614.2	100378
1	99968.8	100002
1	99562.9	100231
1	99927.9	99790.5
1	100233	99574.9
1	99695	100873
1	99693.8	99910.7
1	99864.2	99724.8
1	99772.5	100400
1	100035	99445.5
1	99813.1	100141
1	100378	99557.9
1	99109.7	101236
1	100446	99426.1
1	99882.8	100225
1	100118	100110
1	100344	99896.9
1	99845.7	100856
1	99736.7	100682
1	100004	99993.4
1	100327	99930
1	99756.3	100662
1	99954.6	99826.9
1	100420	99244.8
1	100300	100448
1	100034	99791.1
1	99597.3	100559
1	100345	99598.6
1	100023	100166
1	100204	100229
1	100208	100127
1	99706.2	99989.2
1	99814.9	99965.9
1	99943.7	99808.7
1	99790.4	100249
1	100277	99820.2
1	100069	99830.2
1	99965.5	99811
1	99839.1	100052
1	100106	99607.5
1	100392	99656.8
1	99990.3	99739.5
1	100313	100023
1	100464	99165.8
1	99883.5	100259
1	99834.2	99994.2
1	99481.3	101092
1	100002	100227
1	100101	99983.3
1	99340.6	100397
1	100124	100053
1	100630	99438.3
1	99771.7	99883.5
1	99876.8	99987.6
1	100294	99717.4
1	100284	100160
1	99788	100421
1	99979.3	100171
1	100527	98943
1	100284	99713.4
1	99981.7	100095
1	99237.1	100951
1	99997.4	99900.5
1	99516.3	100879
1	99850.4	99746.4
1	99265.1	100903
1	99870.4	99957.5
1	100426	99984
1	100021	100031
1	100145	100168
1	99682.4	99763.3
1	99579.5	100683
1	99448.7	100307
1	100318	99387.4
1	99854.7	100380
1	99980.4	100021
1	99964.9	99938
1	100192	99846.1
1	99721.7	100262
1	99954.5	99858.5
1	99080	100956
1	100046	100187
1	99497.7	100076
1	100472	100418
1	100508	99418.3
1	100018	99968.8
1	100001	99827.2
1	100248	100032
1	100823	99035.4
1	100157	99918
1	100042	100134
1	100215	99821.1
1	100506	100428
1	99873.4	99872
1	100436	99563.5
1	99891.6	99853.4
1	100187	100470
1	100048	100461
1	99886.2	100010
1	100034	99686.6
1	99971.4	100034
1	100097	99630.8
1	99674.5	100244
1	99896.3	99650.5
1	100278	99584.2
1	99857.4	100001
1	99776.4	100244
1	100062	100202
1	99866.8	100028
1	100324	99839.2
1	99954.4	100406
1	100408	99598.1
1	100610	99774.8
1	100154	99853.8
1	99595.5	100625
1	100379	100034
1	99916.2	99528.3
1	100121	100012
1	100214	99889.7
1	99937.6	100528
1	100023	99994.7
1	100144	99722.1
1	100106	99456.2
1	100188	100024
1	100251	99661
1	99787.7	100382
1	99855.6	100399
1	100006	99936.6
1	100129	99739.8
1	99833	100069
1	99890.8	100003
1	99680	100309
1	100018	100145
1	100162	99815.4
1	99814.4	99915.8
1	99316.6	100456
1	99947	100201
1	100075	100009
1	100146	99650.8
1	99998.1	100038
1	99703.1	100013
1	99799.2	100218
1	99360.1	100469
1	100527	99815.7
1	100094	99956.6
1	99884.8	99875.4
1	100040	100154
1	100087	99537.3
1	100251	99994.3
1	100068	99779
1	99984.6	100480
1	99711.2	99982.7
1	99736.5	100436
1	99957.6	100188
1	100266	99688.6
1	100365	99725.1
1	99665.4	100073
1	100384	100002
1	99865.8	100185
1	100295	99519.7
1	100192	100351
1	99932.6	99889.3
1	100349	100072
1	100068	99999.3
1	99449.3	101016
1	100221	100212
1	99659.7	100555
1	99650.7	100514
1	100005	99777.7
1	100291	99906.2
1	99844.1	100473
1	99785.2	100212
1	99937.3	99839.7
1	99813.5	99937.6
1	100251	100083
1	100419	99577.1
1	99624	100274
1	100373	99936.4
1	100005	99890.4
1	100456	99675.4
1	99699.2	100047
1	99476.2	100774
1	99971.8	100251
1	99721.3	100357
1	100251	99965.1
1	100264	100110
1	100175	99775.5
1	100164	100434
1	99673.1	100409
1	99594	100546
1	99998.7	100266
1	99670.1	100005
1	100162	100098
1	99604.6	100055
1	99479.2	100666
1	99885.8	100042
1	100166	100239
1	100175	99577.4
1	100207	99837.5
1	100139	99693.7
1	100164	100112
1	99947.4	99841.9
1	99969.4	100071
1	100367	99721.2
1	100127	100200
1	99995.7	99791.4
1	100059	99938
1	99884	100197
1	100003	100198
1	99801.2	100413
1	100283	99494.4
1	100059	99977.5
1	99702.6	100227
1	99652.4	100154
1	100477	99770.6
1	99969.4	100112
1	100179	100150
1	100184	99986.5
1	99809.5	100144
1	99970.6	99710.7
1	100396	100175
1	99820.1	99875.6
1	99825	99660.4
1	100558	99691.5
1	100688	99298
1	100164	99908.2
1	100126	100192
1	100000	100096
1	99971.5	99822.6
1	99752.2	99975.7
1	99850.5	100344
1	100316	99679.7
1	100314	99694.7
1	99817.4	99920
1	100252	100001
1	100038	100475
1	100029	100214
1	100231	99515.7
1	99802.7	99974.3
1	99639.7	100029
1	100297	99385.5
1	100013	99839.8
1	99500	100640
1	99822.8	100000
1	99717.2	99840
1	100067	100147
1	99810.4	100225
1	100455	99772.5
1	100334	100195
1	100199	99666.2
1	100191	99738.9
1	100225	100106
1	99468.1	100069
1	99641	99867.1
1	99796.8	99825.4
1	99769.4	100112
1	100362	99546
1	99956.1	99857.4
1	100087	100437
1	100041	99882.6
1	100938	100213
1	99901.4	100057
1	100685	99214.6
1	99922	99826.1
1	100008	100177
1	99924.8	100058
1	99448.9	100755
1	99977.4	99600.8
1	99567.5	100464
1	100219	99862.5
1	100036	100095
1	100022	99602.6
1	100004	100042
1	99610.5	100311
1	100096	100102
1	100127	99709.3
1	100125	100199
1	99477.4	100802
1	99729	99729.7
1	99918.9	99799.5
1	99827.1	100266
1	100030	99989.1
1	99957.9	100197
1	99621.9	100179
1	100275	99300.2
1	99996	99627.2
1	99829.2	100106
1	99776.4	100663
1	99907	100135
1	100419	99673.4
1	99759.8	100097
1	100045	100028
1	99803.8	100555
1	100180	99501.3
1	99904.9	100150
1	99990.6	99822
1	99635	100532
1	100332	99598.2
1	99906.8	99939.6
1	100439	99762.5
1	99463.1	100421
1	100273	100314
1	99846.3	99756.1
1	100294	100255
1	100257	100042
1	100342	100095
1	99819.1	100040
1	99406.7	100743
1	99809.6	100078
1	99779.8	99973.3
1	100924	99667.2
1	99928.6	99767.1
1	100179	99983
1	100050	100050
1	99910.1	99894
1	99896.9	100061
1	100261	100150
1	99303.1	100506
1	100357	100088
1	100058	100082
1	100214	99435.7
1	99934	100002
1	100103	100299
1	100190	100083
1	99693.3	100315
1	100408	99997.3
1	100506	100136
1	100047	99871.1
1	100309	99973.7
1	100406	99442.1
1	100423	99631.6
1	100243	99954.8
1	99897.5	100224
1	99502.5	100657
1	100693	100147
1	99682.5	100414
1	99991.6	100136
1	99999.9	99732.3
1	99955.4	99987.9
1	99783.9	99985.8
1	99952.6	99713.4
1	99666.6	100032
1	99959.5	100137
1	100040	100241
1	99938.5	99530.5
1	100146	99946.9
1	100105	100045
1	99365.5	100997
1	100085	99747
1	99712.1	99944.6
1	100263	99965.2
1	99986	99703.3
1	99541.8	100484
1	99767	100064
1	100101	99979.6
1	99930.3	99913.6
1	98994.9	100936
1	99830.2	100122
1	100121	100152
1	100001	100143
1	100152	100231
1	100035	99944.6
1	99752.6	100711
1	99950.7	100164
1	101225	99112.1
1	99448.6	100197
1	100313	99943.6
1	99915.2	99782.8
1	100128	99872.5
1	99982.3	99966.5
1	100078	99979.3
1	100046	100165
1	99781.2	100247
1	99952.9	100008
1	99802.7	99930.1
1	100064	99893.3
1	99883.7	99902.9
1	100094	99757.5
1	99960.9	100085
1	100220	100255
1	100090	100099
1	100002	99885
1	100591	100035
1	100129	100047
1	100186	99976.5
1	99999.5	100131
1	99977.8	100115
1	99925.6	100292
1	99836.1	100052
1	100392	99822.3
1	99968.8	99820.6
1	100035	100458
1	100259	100071
1	100028	100207
1	99823.1	100425
1	99880.5	100018
1	100072	99816.8
1	100188	100139
1	99838.1	99887.2
1	99987.9	100779
1	100180	99929.1
1	99748	99993.7
1	99823.4	99916.7
1	100211	99979.8
1	99676.9	100195
1	99244.6	100798
1	99996.2	100167
1	100087	99648.9
1	99557.8	100368
1	99512.2	100873
1	100732	99200.5
1	99995.1	99969.2
1	99835	100522
1	99755.3	100213
1	99745.2	100037
1	100336	100162
1	99931.2	100117
1	100442	99822.9
1	100702	99289
1	100161	100068
1	99837.7	99771.5
1	100710	99029.8
1	99980.1	99849
1	99549.2	100193
1	100378	99312
1	99891.9	99953.8
1	99755.8	100330
1	100146	99633.3
1	100292	99986.9
1	100239	100279
1	100135	99500.8
1	99067.4	100720
1	99855.7	99844.5
1	100033	100179
1	100116	99943.2
1	100025	99800.8
1	99890.1	100435
1	99982.6	100186
1	99983.5	99778.5
1	100437	100163
1	100278	99380
1	99355.8	100428
1	99547	100142
1	99711.6	100142
1	100015	99886.7
1	99780.9	100499
1	100010	99498.7
1	100094	100247
1	99917.5	100002
1	100182	100517
1	99250.1	100767
1	99952.1	99718.7
1	99951.2	100253
1	99897.3	99975.5
1	100013	100366
1	99901.6	100136
1	99951.3	99664.8
1	99854.2	100116
1	100110	99888.2
1	100042	100245
1	99871.8	100127
1	100012	100172
1	99851	99830.2
1	100167	100296
1	99994.8	100106
1	99886.5	99858.6
1	99743.3	100645
1	99717.3	100064
1	99690.5	100383
1	99754.4	100056
1	100095	99762.8
1	99760.2	99941.7
1	100247	99659.8
1	100040	99811.4
1	100173	99486.7
1	100567	99517
1	100056	99679.4
1	100916	100411
1	99190.6	100861
1	99872.7	100178
1	100300	100118
1	99923.4	99842
1	99790.8	100522
1	99924.7	100092
1	100148	100086
1	100070	100103
1	100066	100042
1	100080	99615.6
1	99975.1	100183
1	100362	99837
1	100856	98983.3
1	99755.8	99881.6
1	100036	99841.1
1	100413	100581
1	99972.1	100287
1	100073	100088
1	100422	99688
1	100168	99650.6
1	99738.6	100174
1	100411	99993.3
1	100084	100497
1	100273	100215
1	100019	99478.9
1	99955.2	99735.7
1	99973.2	99758.2
1	100698	99016.7
1	100036	99427.1
1	100357	99724.5
1	100010	99933.1
1	100387	99936.9
1	99827.6	100279
1	99388.6	100629
1	99964.2	100441
1	100338	99853.1
1	99915.3	99436.4
1	99604.5	100368
1	99484	100667
1	100280	100149
1	100165	100003
1	100536	99658
1	99642.1	100424
1	100023	99853.5
1	99890.9	99970.2
1	99988.9	100034
1	100260	99969.2
1	99760.1	100606
1	100234	99917.2
1	99715.4	100262
1	99818.2	99929
1	100276	99544.9
1	100350	99726.8
1	100176	100199
1	99912.9	99786.7
1	99947.9	100232
1	99918.6	99714.5
1	100124	100116
1	100164	100146
1	100016	99533.2
1	100287	100122
1	100220	99648.2
1	100428	99943
1	99631.1	100425
1	99842.2	99728.3
1	100253	99673.5
1	100024	99992.4
1	100472	100275
1	100129	99878.6
1	100064	99928
1	99685.5	100229
1	99951.2	100093
1	100154	99908.5
1	100200	100013
1	99900	100089
1	99820.8	100280
1	100111	100330
1	99912.4	99860.3
1	100132	100076
1	99971.1	99894.3
1	99998	100299
1	99183.7	100938
1	100063	100064
1	99613.3	101139
1	100171	99747.5
1	100506	100046
1	100509	99134.1
1	100428	100099
1	99857.4	101056
1	99989.8	99568.5
1	100028	99762.3
1	99868.2	100053
1	100056	100375
1	99974.1	100086
1	100223	100123
1	100047	99551.4
1	99946.1	99860.3
1	99982.8	99885.1
1	99778	100406
1	99606.9	100063
1	100940	99471.5
1	100116	99915.7
1	99570.6	100548
1	100137	99850.7
1	99919.9	100070
1	100219	100180
1	99762	99858.1
1	100046	99990.2
1	100654	99143.8
1	99913.6	100159
1	100217	99394
1	99927.2	100328
1	100214	99572.3
1	100070	100075
1	100111	100145
1	100113	100206
1	100436	100294
1	99506.8	100601
1	100425	99795.8
1	99057.6	101076
1	100069	100117
1	99836.2	99787.5
1	99799.3	100252
1	100178	99953.2
1	99908.7	101176
1	99827.5	99758.5
1	99797.6	99906.4
1	99838.4	100142
1	99627.6	100904
1	99785.4	100238
1	100222	99782.3
1	100685	99069
1	99860.2	100106
1	100003	99998.6
1	99541.6	100800
1	100511	99415.3
1	99994.7	100411
1	100486	100535
1	99822.3	100155
1	99922	99794.5
1	99985.5	99757.3
1	100262	99999.7
1	100020	100044
1	99847.7	100032
1	99942	99852.5
1	100168	100512
1	100251	100367
1	99996.7	100247
1	100766	99324.4
1	99851.4	99641.8
1	99858	100026
1	100058	99967
1	99759.6	100571
1	99869.1	99711.1
1	100173	99666.3
1	99682.8	100863
1	100302	100261
1	100126	99935.9
1	100042	99876.1
1	99878.1	100467
1	100024	99558.3
1	99772.1	100143
1	99966.8	99728.3
1	99317.6	101281
1	100114	100298
1	99965.4	100013
1	100048	100397
1	100884	99127.2
1	99672.4	100017
1	100063	100026
1	100349	99823.9
1	99937.7	100229
1	99793.2	99992
1	99941.4	100110
1	100018	100105
1	100335	99268.1
1	100624	99578
1	99752.7	100049
1	100283	99576.8
1	100306	100148
1	99841.8	100582
1	99775	100274
1	100726	99897.1
1	99705.2	100075
1	99983.5	100038
1	100058	100133
1	100086	100345
1	99674.6	100215
1	99412.3	100218
1	100498	99364.8
1	100211	99662.8
1	100341	99805.6
1	99941.6	99911.2
1	100363	99733.3
1	99933.3	100340
1	99748.6	100090
1	100079	100067
1	99935.2	99773.7
1	99215.6	101582
1	100326	100067
1	100467	99424.5
1	100176	99840
1	99931.7	99958.7
1	100202	99878.8
1	100078	100119
1	100227	100010
1	99629.9	99894.7
1	99829.1	100493
1	99846.2	99947.8
1	99777.6	100132
1	100187	99906.9
1	99495.3	100427
1	99922	100835
1	99883.3	99903
1	100258	99817
1	100122	99741.2
1	100430	99668.8
1	100388	99933.9
1	99614.3	100200
1	99465.7	100625
1	100248	99249.7
1	99749.8	99908.5
1	100504	99606.6
1	100141	99985.5
1	99906	100171
1	100077	99803.4
1	99759.6	100667
1	100526	100139
1	100418	99491.4
1	99705.2	100330
1	99607.4	99960.1
1	100249	99778.3
1	99993.1	100094
1	100047	99846.4
1	100052	99661.8
1	99939.5	99961.8
1	98925.3	101269
1	99886.6	99870.4
1	100286	100077
1	99967.6	99612.7
1	100095	100299
1	99818.9	100350
1	99642.1	100199
1	99872.8	99932.9
1	100020	99736.9
1	100077	100371
1	99670.2	100782
1	99931.4	99937
1	99995	100030
1	100450	99431.9
1	100024	100041
1	99941.1	100707
1	100443	100181
1	99869.8	99951.4
1	100195	99845
1	99285.8	100593
1	100377	99927.6
1	99737.8	100062
1	100180	99303.3
1	99841.1	100621
1	99952.6	99630.3
1	100366	100182
1	99870.2	100267
1	100123	100323
1	100310	100106
1	99628.4	100312
1	100956	99438.5
1	100037	99859.6
1	99873.2	99918
1	99712	100202
1	99942	100539
1	100114	99908.9
1	100090	99909.9
1	99867.2	100191
1	100290	99777.8
1	99973.2	100040
1	99909.7	99932.7
1	100162	99908.4
1	100522	99305.8
1	100117	99851.3
1	99567.6	100120
1	99966.6	99981.3
1	99948.7	100570
1	99885.7	99995.5
1	100155	100675
1	99976.5	100269
1	100011	100052
1	99924.5	100343
1	100191	100434
1	99892.8	100079
1	100695	99326
1	100439	99646.7
1	99520.6	100367
1	100458	99530.9
1	100549	99932.6
1	99554.6	100332
1	100310	99668.6
1	100349	99932.2
1	99946	99812.4
1	99851.1	100380
1	100190	99619.5
1	99952.7	100053
1	100191	99895.3
1	100371	99724
1	100404	100044
1	99797.6	100135
1	99974.2	99878.7
1	99720.7	99625
1	99850.9	100094
1	99793.9	100527
1	99978.4	100277
1	99624.6	100490
1	99758.5	100365
1	99585	100334
1	99824.7	100711
1	99998.1	99805.3
1	100260	99873.5
1	100080	100238
1	100371	99959.4
1	99850.4	100655
1	99734	100249
1	100183	99600.8
1	100458	100081
1	99762	100277
1	99698.8	100260
1	99997.6	99974
1	99765.5	99866.5
1	99872.1	99972.5
1	100043	99928.1
1	99871.9	99746.1
1	99795.3	100182
1	100462	100017
1	99592.7	100958
1	100251	100309
1	100427	100105
1	100159	100327
1	99914.2	100023
1	99870.4	99970.8
1	99915.6	99948.5
1	99707.5	100160
1	100260	99779.4
1	99832.9	100368
1	99789.4	99805.1
1	99770.6	100161
1	99845.4	99998.1
1	100575	99358.3
1	99868.7	99958.2
1	99754	99858
1	100120	100088
1	100098	100020
1	99815.1	100603
1	100381	99254.4
1	99738.7	100851
1	99397.5	100963
1	99928.3	99798
1	99771.1	100082
1	100144	100370
1	100170	99669.8
1	100514	100343
1	100103	99495.4
1	99833.5	100065
1	99995.9	99793.3
1	100365	99492.4
1	99761.1	99991.3
1	100029	100018
1	99763.9	99853
1	100047	99649.5
1	99833.7	99990.9
1	99900.4	100459
1	100329	99763.8
1	99948.6	100259
1	99816.2	100214
1	99829.6	99950.6
1	99536.7	101056
1	99527.7	100310
1	99713	99955.2
1	101189	98474.6
1	99433.3	100703
1	100578	99392.9
1	99750.2	100076
1	100159	99876.3
1	99984.2	100427
1	99267.9	100437
1	100583	100145
1	100003	99678.6
1	100066	100211
1	100190	100208
1	99903.3	99804.5
1	100189	100000
1	99793.3	100403
1	99935	99899
1	99605.2	100519
1	99774.8	99934.9
1	100121	100119
1	99774.6	100758
1	100097	99992.8
1	100216	99969
1	99903.6	100004
1	99581.6	100746
1	100077	99842.5
1	99976.5	100603
1	100087	99734.1
1	99952.3	100121
1	99701.1	100243
1	100347	99436.6
1	100665	99365.7
1	100002	100029
1	100052	99898
1	100390	99154.8
1	99818.7	100056
1	99954	100268
1	99940	99672.4
1	100187	100307
1	99887.3	99933.8
1	99508.8	100195
1	99875.5	100204
1	99862.2	100068
1	99041.2	101006
1	100095	100167
1	99286.6	101026
1	100068	100109
1	99889	99695.6
1	100230	100048
1	99689.7	99956.5
1	99699.7	99737.7
1	100203	100072
1	99907.3	100315
1	99789	100693
1	99747.5	99982.8
1	100284	99569.4
1	99919.3	100183
1	99810.5	99765
1	99888.2	100013
1	99899.7	99901.3
1	100350	99505.3
1	99916.3	99778.1
1	100173	99823.2
1	99892.8	100424
1	100415	100133
1	100610	99828.1
1	99739.1	99736
1	100105	99841.5
1	99611.8	100681
1	100221	100244
1	99980.7	100410
1	100146	99807.8
1	99632.1	100320
1	100018	99739.4
1	100202	100111
1	99889.2	100207
1	99847.7	99973.9
1	100132	99695.7
1	100012	100015
1	100000	100008
1	99938.4	100111
1	100242	99778.4
1	100423	99413.5
1	100344	100021
1	100118	99467
1	99529.7	100142
1	99594.5	100254
1	100163	100119
1	99996.1	99985
1	100311	100546
1	100202	100168
1	100976	98544.5
1	99969.4	99962.4
1	99965.7	100126
1	100034	100324
1	100080	100177
1	100096	99614.2
1	99764.4	100084
1	100192	99834.3
1	99798	100066
1	100522	99866.1
1	99811.8	100155
1	100296	100091
1	100176	99910.6
1	99953.1	99814.2
1	99870.3	99780.6
1	100069	100319
1	99603.3	100774
1	100037	99630.7
1	99835.3	100172
1	100523	99865.9
1	100124	100102
1	99903.1	100402
1	100067	100172
1	100143	99578.1
1	100196	100076
1	99883	99934.1
1	100388	99117.3
1	100318	99952.2
1	99051.6	101244
1	100077	99659.1
1	100221	99916.3
1	100084	100141
1	100120	99753.5
1	100188	100123
1	99955.5	100449
1	99847.2	99862.8
1	99746.8	100097
1	99963	99844.5
1	99196.4	100988
1	100459	99174
1	100261	99832.2
1	99353.5	100558
1	99811.7	100287
1	99715	100337
1	99949.8	100241
1	100031	99958.5
1	99695.7	100698
1	99804.4	100195
1	100260	99659.7
1	100254	99900.9
1	99859.6	100149
1	100360	99399.6
1	99533.2	100525
1	100589	100381
1	100142	100175
1	99950.3	100042
1	100405	99333.5
1	99663.9	99884.3
1	99909.8	100149
1	99929.7	99926.6
1	99936.9	100160
1	100019	100272
1	99822.7	100265
1	100421	98880.3
1	99930.2	100009
1	100160	99914.8
1	100192	100151
1	100175	99765.4
1	99086.1	100821
1	99690.8	100215
1	100692	99360.3
1	99947.6	99872.7
1	100385	99664.5
1	99994.5	99881.7
1	100555	99820.4
1	100035	100098
1	100480	100061
1	100293	99750.6
1	100201	99588
1	99895.4	99903.7
1	99925.2	100129
1	99833.4	100051
1	100562	100212
1	99626.6	100323
1	99923.8	100012
1	100192	99931.7
1	100649	99026.9
1	100073	99960.3
1	99939.5	100622
1	100413	100232
1	100098	100363
1	99967.4	100184
1	99963	99846.9
1	100030	99977.6
1	100098	99769.4
1	100120	100077
1	99899	100236
1	99578.4	100018
1	99818.8	100392
1	100077	100226
1	99510.5	100212
1	99803.6	100019
1	99849.9	100373
1	100024	99729.9
1	100267	100076
1	100168	100386
1	100154	99797.5
1	99877.7	100586
1	100057	100121
1	99668.5	99886
1	99765.9	100186
1	99307.9	100760
1	101074	99122.7
1	100206	99627.2
1	99531.4	100127
1	100049	99945.9
1	100310	100258
1	100433	99971.9
1	100471	98947.6
1	100285	99742.6
1	99046.5	100886
1	100334	99630
1	99938.7	100018
1	100198	99987
1	99611.6	100139
1	100003	99857.6
1	100016	100072
1	99922.8	99579.1
1	100045	100114
1	100184	100216
1	100192	99515.3
1	99409.1	100619
1	100009	99843.4
1	100046	100140
1	100005	99949.2
1	100091	99736.7
1	99561.8	100113
1	100071	100273
1	99976.3	99890.6
1	99891.7	100082
1	99899.4	99808.7
1	99974.6	99630.5
1	99638	100551
1	100079	99773.2
1	100557	99360.8
1	100127	100117
1	100309	99345.3
1	99340.6	100132
1	99819.8	100124
1	100135	99625.9
1	99379.8	100559
1	99896.1	99945.8
1	100130	99967.2
1	100443	100410
1	100235	99638.1
1	99964.8	100065
1	100679	99200.4
1	99902.1	99989.5
1	99792.7	99909.3
1	99489.8	100526
1	100047	99730.6
1	99875.8	99774.4
1	100047	99843.6
1	100498	100123
1	99703.4	100200
1	100018	99863
1	100030	99915.3
1	99989.2	100185
1	99915.9	99687
1	100405	99376.4
1	101120	99345.9
1	100221	99796
1	99946.5	99902.1
1	99491.3	100126
1	100006	99984.5
1	99798.1	100113
1	100439	99476.2
1	99904.1	99960.5
1	99888.4	100009
1	100231	99565.7
1	99746.8	100658
1	99756.5	100089
1	100165	99822.5
1	100588	99614.4
1	99505.8	100406
1	99823.7	100239
1	101233	98752.3
1	99851.3	99762.9
1	99787.6	100411
1	99824.3	100070
1	100418	100086
1	99904.1	99904.7
1	99823.9	100363
1	100266	100274
1	99602	100445
1	100081	99678.2
1	100160	100040
1	99932	100429
1	100092	99925.4
1	100203	99952.6
1	99798.1	100052
1	99899.5	99973.2
1	99817.8	99939
1	99733.2	100391
1	99984.6	99837.2
1	100148	99306
1	100141	100196
1	100141	99997.5
1	100458	99739.7
1	100057	99848.3
1	100263	100332
1	99778.3	100315
1	100204	99317.6
1	98959.3	100822
1	100281	99885
1	100130	99595.9
1	100349	100123
1	99430.1	100994
1	99586.5	100092
1	100177	100193
1	100169	99901.8
1	100176	99805.5
1	100107	100033
1	99297.5	100912
1	99760.3	100246
1	99883.2	100090
1	100074	100141
1	100314	99645.1
1	99699.1	100118
1	100090	99530.2
1	99847.2	99909.8
1	99073.9	101310
1	99528.3	100329
1	100762	99781.7
1	100391	100388
1	100007	100324
1	100210	99726.1
1	100082	100008
1	100134	100040
1	99636.9	100002
1	100267	100023
1	99858.5	100419
1	100101	99903.7
1	99768.9	100378
1	100140	100042
1	99655.4	100133
1	100082	100317
1	100009	99545.6
1	99817.9	100657
1	100264	99893.5
1	99697.4	100332
1	99880.6	100684
1	99305.8	100835
1	100298	99336.6
1	99891.9	100098
1	100510	99358.5
1	99861.4	100037
1	99926.5	100296
1	99221.6	100551
1	100297	99902.3
1	99832.1	99982.8
1	99798.8	100046
1	100144	100161
1	99989.3	99948.4
1	99725.7	100447
1	100169	99925
1	100070	99587.7
1	100143	99819.1
1	100453	99913.3
1	99898.4	99777.1
1	99747.1	99960.1
1	100336	99455.7
1	100053	99622.4
1	99768.9	100357
1	99602.6	99841.2
1	100051	100090
1	99713.7	99933.1
1	99806.7	100008
1	99891.7	99748.7
1	99603.3	100227
1	100219	99740.2
1	100041	99546.3
1	100139	100376
1	99569.9	100801
1	99748.6	100472
1	99860.8	100247
1	100034	100270
1	100277	100148
1	99712.4	100442
1	99823.8	99706
1	100050	99759.5
1	100384	99994.5
1	99607.1	100106
1	100079	100039
1	100597	99514.5
1	99762.3	100631
1	100212	99955.1
1	100321	100134
1	100293	100009
1	100277	100103
1	100108	100313
1	99974.9	99863.3
1	100089	99569.6
1	100046	99774.8
1	100017	99985.9
1	100164	99596.3
1	100216	99711.6
1	100181	99896.9
1	100349	99499.6
1	100082	100096
1	99329	100787
1	100082	100366
1	99847.7	99906.7
1	99446.3	100278
1	100189	100212
1	99924.4	100231
1	99352.3	100632
1	100339	99759.3
1	100773	99440.3
1	100045	100252
1	100259	99943
1	100166	99915.4
1	99855.5	99767.3
1	100158	100279
1	99858.2	100202
1	99946.5	99972.6
1	99987	99912.4
1	98936.4	100908
1	100246	99422.2
1	100399	99660.6
1	99767.2	100018
1	99926.5	99871.4
1	100010	99785.2
1	100383	100161
1	100190	99943.9
1	100517	100136
1	100200	100012
1	99706.4	99944.6
1	100781	99074.7
1	99955.9	100041
1	100200	99947.3
1	100084	100307
1	100012	99946.5
1	99972.7	100156
1	100320	99869.8
1	99606.7	100149
1	100080	99453.7
1	100281	100180
1	100588	99631.4
1	99664	100449
1	100668	99223.3
1	99466.5	100781
1	100442	99734.8
1	99731.9	100525
1	99817.6	99718.3
1	100272	99032.1
1	99438.9	100674
1	100213	99758.8
1	99403.5	100142
1	99994.9	100147
1	100352	99441.8
1	100002	99949.1
1	100849	98808.4
1	99802.3	99884.7
1	99945.4	100243
1	100269	100080
1	99841.8	99956.8
1	99941.6	99845.2
1	99904.8	99997.6
1	100457	98932.5
1	99725.9	100166
1	99349.1	100538
1	100136	100220
1	100351	99992
1	99604	100627
1	99744.2	100188
1	100356	99775.5
1	99898.7	99640.5
1	100586	99854.8
1	99698.8	100689
1	99793.3	100083
1	99770.9	100577
1	100404	99181.9
1	100214	99764.6
1	100081	100140
1	99829.4	99925.2
1	100503	99541.7
1	100353	100017
1	99824	100177
1	99567.4	100395
1	100354	100135
1	99973.1	99841.5
1	100250	99542.6
1	100011	100136
1	100292	99074.9
1	99494.9	100629
1	99588.6	100449
1	100100	99975.6
1	99890.5	99767
1	100396	100238
1	99651.5	100337
1	99871.3	99852.8
1	100485	100237
1	99643.6	100272
1	100466	100147
1	99877.2	99645.9
1	100010	99544.2
1	100039	100047
1	100280	99837.5
1	100066	100049
1	99609.5	100494
1	100084	99897.8
1	99972.2	99503.3
1	100352	99829.1
1	100767	99347.3
1	99911.9	100046
1	100275	100333
1	100095	99817.5
1	100381	100258
1	99365.5	101223
1	99908.9	99949.6
1	100093	99715.4
1	100256	100185
1	99415.3	100400
1	99503.8	100315
1	99896.3	100191
1	100615	98895.2
1	99986.8	99751.2
1	100140	99919.1
1	99960.2	99619.1
1	100024	100136
1	100080	99551.6
1	99894.7	100184
1	100099	100202
1	100118	100240
1	100005	99701.6
1	100207	100144
1	100243	99983.2
1	99834	100061
1	100394	100200
1	100598	99445.2
1	99691.7	99990.1
1	99799.8	100197
1	100172	99836.7
1	99747.1	100686
1	100613	100086
1	99989.5	99816.9
1	100418	99553.3
1	99803.3	100051
1	100208	100225
1	100184	100043
1	100203	100051
1	99658.8	100367
1	99855.1	100072
1	100356	99884.1
1	100294	99802.3
1	99966	99810.1
1	99438	100683
1	100450	99322.1
1	100030	100429
1	100125	99694.7
1	100109	99865
1	100462	100339
1	99829.1	100019
1	99865.6	100201
1	100076	100281
1	100437	100372
1	100311	99320.9
1	100112	99851.5
1	99766.4	99912
1	99902.4	99667.7
1	99839.1	100081
1	99220.3	101225
1	100223	99951
1	100102	100004
1	99793.7	100069
1	100048	99836.8
1	100303	99779.7
1	99493.3	100875
1	99915	100123
1	100315	99868.2
1	99375.7	100252
1	100213	99993.9
1	99908.3	100137
1	100420	100249
1	99905.5	100165
1	100431	100004
1	99885.9	100125
1	100179	100157
1	99715.5	100146
1	100017	100066
1	99805.8	100175
1	100236	99894.1
1	99941.2	100521
1	100575	99550.3
1	99476.1	100280
1	100124	100206
1	99724.6	100218
1	100362	99971.2
1	100608	99437.5
1	99892.6	100194
1	100562	99058.6
1	100382	100162
1	100186	99994
1	100344	99932.3
1	99902.1	99772.4
1	100251	99717.2
1	99523.4	100705
1	100220	99356.6
1	99752.3	100117
1	99947.9	99952.6
1	99861.2	100267
1	100118	99872.1
1	100251	99698.9
1	99874	99987.9
1	100038	99927.4
1	100088	99739.7
1	100157	99995.8
1	99949.4	100051
1	100021	99690.1
1	99582.9	100512
1	99759.5	100608
1	100627	99592.3
1	100456	99378.6
1	100031	100490
1	100379	100082
1	100912	99679.8
1	100413	100329
1	99650	100128
1	99931.1	100284
1	99893.1	99953.2
1	100067	100349
1	100013	100202
1	100024	100213
1	99296	100455
1	99710.4	99929.5
1	99860	99911.8
1	100134	100187
1	99928.9	100058
1	100120	100135
1	100500	99994
1	100334	99164.5
1	99893.7	100185
1	99343.8	100922
1	99714.7	100323
1	100134	100112
1	99992	100134
1	99780.2	100108
1	100069	99767.6
1	99844.2	100469
1	100221	99345.7
1	99849	99702
1	99961.2	100276
1	100083	99677.8
1	100066	99771.2
1	99740.5	100134
1	100739	100305
1	99478.8	100674
1	99773.1	100248
1	100234	100017
1	99674.9	100384
1	100061	99933.6
1	100059	99909.7
1	100097	99976.3
1	100204	100424
1	99922.5	100377
1	99834.4	100019
1	100118	99711.8
1	99275.2	100819
1	99936.6	99944.6
1	100031	99711.4
1	100063	99671.1
1	100450	99381.2
1	100804	98965.3
1	100335	100014
1	100251	99456.2
1	99701.3	100262
1	100149	99891.6
1	99877.8	99926.7
1	99816.1	100051
1	99847.2	99966.7
1	100111	100044
1	100509	99258.1
1	100581	98763.4
1	100178	99326.2
1	99638	100068
1	99803.7	100669
1	100310	100254
1	100199	100133
1	99857.2	100270
1	100081	99898.3
1	99955.3	100080
1	99480.5	100454
1	99682.3	100270
1	99975.2	99970.9
1	100224	100066
1	99877.4	100375
1	100415	100090
1	100186	99936.9
1	100504	100017
1	99865	99901.4
1	100052	99941.3
1	99719.9	100062
1	99948.1	99848.2
1	99622.7	100782
1	100068	100100
1	99191.9	100995
1	100373	100083
1	99819.3	99839.1
1	99873.8	100442
1	99857.9	100459
1	99952.4	100667
1	100187	99896.9
1	100283	99423.6
1	100780	98590.4
1	100343	99397.8
1	99426.9	100467
1	99924.6	99990.9
1	99861.6	99788
1	99301.7	100728
1	99772.7	100093
1	100224	100009
1	100100	99899.2
1	99855	100077
1	100483	99938.7
1	100021	99536.3
1	100115	99880
1	99825.4	99872.2
1	100313	100016
1	100015	99743.8
1	99072	101375
1	99729.7	100146
1	99717.5	99878.6
1	99788.4	100581
1	99855.2	100514
1	100029	99992.4
1	100264	99277.6
1	99745.9	100455
1	100162	99699.3
1	100007	99912.8
1	99956.1	100234
1	99911.4	99790.5
1	100775	99734.4
1	99720.7	100595
1	100398	100111
1	100507	99698.5
1	99869.7	100232
1	100134	99897.7
1	100533	99550.4
1	100492	100518
1	99994.5	100047
1	100424	99510.8
1	100099	99645.8
1	99913.9	100364
1	100097	100302
1	99531.7	100411
1	100112	99819.9
1	99982.4	99984.4
1	100593	99169.5
1	99998	99709.4
1	100560	98753.5
1	99850	100059
1	100711	99078
1	99806.1	99822.8
1	99633.6	100306
1	99771.8	100690
1	99521	100156
1	100621	99585.5
1	100555	100227
1	100258	100585
1	100090	99853.9
1	99892.9	99990.3
1	100226	99542.4
1	100383	100349
1	99805.8	99983.1
1	99747.1	100259
1	99951.7	99686.4
1	99943.6	99949
1	100021	99806.6
1	100557	99420.7
1	99958.2	99519.7
1	99535	100638
1	100329	99964.8
1	99824.4	99949.3
1	100119	99983.8
1	100491	99051.4
1	99987.9	99981.2
1	100019	99658.9
1	99993.5	100144
1	100156	100044
1	99942.5	99533.4
1	100101	100587
1	99968.3	100007
1	99873.3	100204
1	100113	99877.1
1	99869.9	100459
1	100082	100078
1	99775.7	100258
1	99998.5	100073
1	100342	100081
1	100079	100143
1	99978.3	99866.4
1	100072	99751.6
1	100127	100146
1	100407	99520.1
1	100184	100071
1	99714.2	100209
1	99668.3	100316
1	100354	99409.9
1	99864.8	99847.2
1	100085	99907.9
1	100254	99747.2
1	100183	100025
1	99518	100576
1	99712	100107
1	99525.5	101443
1	99871.7	99964.9
1	100092	99715.3
1	99972.2	99824.8
1	99743.7	99944.4
1	99714.1	100578
1	100355	99854.5
1	100034	99939.1
1	100440	100261
1	100062	99984.1
1	99997.2	99891.8
1	99678.7	99900.4
1	100343	99840.4
1	99415	100813
1	100246	100018
1	100132	99719.7
1	100235	99833.7
1	99978.2	100092
1	99756.4	100129
1	99891.1	99962.5
1	99439.3	100422
1	100035	99850.8
1	100146	99908.9
1	100527	99580.7
1	100149	100197
1	100599	99131.6
1	99858.6	99994.8
1	100078	99812.3
1	100085	99869
1	99832.5	99944.6
1	99849.4	100334
1	100171	100136
1	99904.6	99844.8
1	99759.1	99919.6
1	100102	99797.3
1	100942	99514.7
1	99392	101031
1	99799.9	99857.6
1	99785	100261
1	99997	100124
1	99915.8	99876.4
1	99896.6	99964.2
1	99765.1	99812.4
[truncated: 4,001 more rows]

## Sheet: RNG Syn Clusters SEED 1 TAB2
Clusters	x	y
1	100220	99508
1	99604.2	100131
1	100402	99936.8
1	99908.1	100022
1	99567.5	100240
1	99980.4	99581.8
1	100275	100120
1	100029	100448
1	99830.2	100173
1	99688.1	100146
1	99909.8	99955.8
1	99926.7	100000
1	99892	100019
1	99854.7	100148
1	100523	100494
1	100156	99768.2
1	100105	99591
1	100022	99829.3
1	99564.9	100630
1	99955.6	100039
1	100819	98520.2
1	99720.1	99705.2
1	99836.6	100251
1	100025	99668.1
1	100149	99574.3
1	100169	99652.7
1	100025	99835.1
1	100459	99297
1	100535	99529.3
1	99525.2	100346
1	99821.4	100091
1	99840.1	100034
1	100207	100168
1	99843.5	99966.4
1	100189	99669.4
1	100367	100213
1	99876.5	100262
1	99852.6	100532
1	100155	100056
1	99388.4	100543
1	99419.3	100803
1	100065	99929.5
1	100311	99402.8
1	100061	100171
1	100070	100067
1	100101	99679.3
1	100088	99797
1	99928.7	99863.5
1	99960	99806.5
1	100073	99696
1	100255	100368
1	100033	99905.8
1	100380	100082
1	100059	99311.2
1	100055	100061
1	99416.9	100980
1	100202	100077
1	99688.1	100113
1	99970.4	100122
1	99718.4	100311
1	99972.9	100650
1	100491	99500.3
1	100064	100332
1	100108	99828.4
1	100024	100131
1	99662.5	99906.9
1	99920.7	99939.2
1	99890.1	100062
1	99985	99959.3
1	100506	99378.1
1	100020	100047
1	99958.7	99817
1	100417	99759.9
1	99720.7	99964.2
1	101033	99008.8
1	100083	99778.8
1	100371	100397
1	100003	100598
1	100091	99871.1
1	99953.8	99863.1
1	99356.8	100906
1	99866.7	100083
1	100304	100249
1	99973.3	99663.3
1	99962.2	100575
1	100198	99695.7
1	100027	100307
1	100431	99958.5
1	99551.3	100353
1	99925.9	100156
1	99225.4	101201
1	100156	100044
1	100138	99814.2
1	99791.5	100331
1	100203	100424
1	100457	100192
1	99594.2	100178
1	99842.3	100218
1	100106	100231
1	99135.3	100854
1	100055	99933.7
1	100152	99892.6
1	99741.4	100431
1	100323	100310
1	99671.8	100814
1	99952.3	100108
1	100140	100082
1	100264	100187
1	99554.5	100493
1	99908.6	99936.9
1	99951.9	99885.2
1	100064	100121
1	99685.3	100040
1	99891.2	100061
1	99957.9	100317
1	99588	100150
1	100209	99688.4
1	99964.5	100490
1	99520.3	100369
1	99863.1	100366
1	99819.3	100643
1	99781.7	99884.7
1	99881.9	99827.2
1	99574	100316
1	99913.7	100100
1	99961.9	99841.3
1	99803.7	99842.6
1	100574	99472.1
1	100131	100301
1	100327	99423.9
1	99849.9	100389
1	100179	99972.9
1	100539	99025.3
1	99760.2	100246
1	99685.8	100338
1	99936.4	99986.2
1	99836.8	100164
1	100168	100237
1	99963.9	100431
1	99968.9	100233
1	99890.4	100081
1	99844.4	99967.9
1	100078	99917
1	99939	100149
1	99815.8	99893.3
1	99929.6	99829.4
1	99790	100060
1	99832.7	100419
1	99661.9	99983
1	100014	100265
1	100077	99732.5
1	99857.3	99663.7
1	99884.9	100078
1	99775.8	99997.4
1	99919	99694.6
1	99921.2	99589.8
1	100291	100050
1	100264	99397.4
1	99925.1	99735.2
1	99800.6	99948
1	99497.8	100416
1	99591.2	100499
1	99755.3	100330
1	99885.8	100032
1	99989.2	99718.5
1	99774.1	99733.6
1	100418	100227
1	99662.3	100333
1	100128	100160
1	99951.2	100225
1	99602.2	100396
1	100243	100408
1	100167	100070
1	99737.3	100308
1	100224	99947.7
1	100074	99985.4
1	99979.9	99695.6
1	100551	99776.2
1	100069	100161
1	99854.5	99836.6
1	100235	99584.5
1	100711	99884.3
1	100227	100439
1	100245	99761.6
1	99990.4	100092
1	100622	99856.8
1	99853.8	100438
1	100342	99842.3
1	99976.6	100157
1	99872.1	100530
1	100258	100254
1	99900.4	100096
1	99785	100210
1	100145	99832.9
1	99382.2	100629
1	100025	100232
1	99594.9	100430
1	99916.3	100366
1	100402	99712.4
1	99401.6	100473
1	99589.3	100369
1	100482	100047
1	100196	100004
1	99331.8	100692
1	99540.1	100422
1	99722.5	100360
1	99795.9	99868.7
1	100217	99836.2
1	99946.7	100226
1	100065	100101
1	99908.7	100031
1	100017	100173
1	100221	99659.6
1	100154	99824.8
1	100057	100260
1	100602	99851.4
1	100141	100082
1	99846.1	99880.1
1	100109	99693.2
1	99605.4	100671
1	99714.9	100095
1	100222	100195
1	100288	100413
1	100327	100213
1	100334	99963.7
1	99734.4	100176
1	100686	99958.8
1	99651.1	100367
1	100003	99942.2
1	100013	99685.8
1	100493	100811
1	99961.8	100194
1	100171	99925.6
1	100481	99935.6
1	99940.7	99850.6
1	100075	99920.6
1	100193	100233
1	99682.4	100075
1	100115	100248
1	99998.9	100154
1	99709.9	100896
1	100301	99826.6
1	100053	99866.6
1	100451	99371.1
1	99709.6	100599
1	100334	99493.7
1	99541.1	100536
1	99844.1	99802.8
1	99407.7	100746
1	98950.9	101282
1	99941	100298
1	100098	100045
1	100208	99721.5
1	99690.1	100269
1	99831.1	100294
1	100168	99866.4
1	99895.8	100259
1	100206	99376.4
1	100329	99520.3
1	100140	99435.6
1	100047	100133
1	100133	100205
1	99525.3	100186
1	100385	99294.8
1	99937.5	100059
1	99521.2	100238
1	100036	100298
1	100160	99797.1
1	99927.6	99823.2
1	100704	100252
1	100242	99368.5
1	99827.7	100168
1	100259	100060
1	99970.9	99962.7
1	100847	99243.1
1	100016	99755.7
1	100000	99833.5
1	99447.1	100389
1	100255	99917.3
1	100248	99915.2
1	100270	99516.6
1	100183	100288
1	99832	100032
1	100113	99592.9
1	99645.4	100068
1	99771.8	100007
1	99835.8	100318
1	100016	99903.3
1	100423	99894
1	99777.5	99855.3
1	100058	100041
1	100010	99524.8
1	99874.1	99961.3
1	99884.9	99919.4
1	99652.3	100376
1	100253	100342
1	99466.7	100580
1	99435.2	100577
1	99900.3	99723.5
1	99448.2	101004
1	99504.8	100463
1	99799.7	99971.8
1	99911.1	100260
1	100253	99304.5
1	100289	99734.9
1	99831.6	100318
1	100034	99783.5
1	100107	99828.7
1	100002	99519.6
1	99915.1	99774.7
1	100066	99656.5
1	99977.4	100121
1	100160	100064
1	100410	99134.7
1	99969.5	100226
1	100279	100557
1	100428	100179
1	100123	99467.8
1	100188	99564.9
1	100059	100032
1	100105	100029
1	99947.2	99985.1
1	99781.2	100000
1	99988.9	100513
1	99989.5	100098
1	99961.5	100033
1	100344	99874.2
1	100030	99748.1
1	100069	99849
1	100010	99861.7
1	99707.1	99863.5
1	100185	99640.3
1	99797.7	99963.8
1	100314	99531.7
1	100312	100273
1	99849.7	99935.4
1	99792	99926
1	100357	99882
1	100032	100037
1	99678.1	100447
1	99809.2	100092
1	100073	100069
1	100540	99043.8
1	100245	100222
1	100583	99390.4
1	99934.6	100144
1	100259	99834.1
1	99779.2	100173
1	100161	99637.3
1	99492.8	100595
1	99589.9	100568
1	100783	99570.3
1	99722.6	100893
1	99794.3	100277
1	100297	100109
1	100179	99786.7
1	100097	99727.6
1	99958.8	100260
1	99953.7	100172
1	99568.1	100329
1	100276	99898
1	99753.8	100878
1	99813.2	99913
1	99259.3	100769
1	100127	99861.7
1	100417	100206
1	99798.8	99859.2
1	99837.4	99839.4
1	100112	99902.1
1	100388	99634.4
1	100093	100058
1	99975.8	100006
1	100239	99828.2
1	100262	100249
1	100059	99729.8
1	100633	99546.9
1	100241	99883.3
1	100103	100179
1	100099	100221
1	99924.9	99906.5
1	100109	100017
1	100085	99595.2
1	100046	100023
1	100496	99775.4
1	100105	99652
1	100259	100416
1	99948.7	99988.9
1	99937.4	99993.8
1	99809.8	100136
1	100219	99879.2
1	98890.4	101455
1	100408	99487.7
1	100067	99851.8
1	100010	99844.4
1	99919.5	100621
1	100112	100210
1	100001	100225
1	99741.2	99929.2
1	100175	99676.1
1	100133	99498.7
1	100223	99994.3
1	99797.9	99876.3
1	100492	99206
1	100741	100149
1	99748.9	100032
1	100161	100359
1	100030	99887.8
1	99970	99867.5
1	100387	100177
1	100192	99694.3
1	100505	99328.1
1	100195	99790
1	99725.1	99820.4
1	99785.3	99701.3
1	100174	99326.1
1	100224	99778.9
1	100189	100019
1	100088	99895
1	100048	99623.9
1	100192	99665.9
1	99226.5	100702
1	99885.9	100188
1	100508	99721.5
1	99684	100072
1	99839.3	100151
1	99616.5	100251
1	99804.4	100182
1	100095	100397
1	99698.3	100044
1	99992.8	99867.5
1	100160	100285
1	99971.2	99688.8
1	99888.8	99999.6
1	99766.8	100496
1	100244	100216
1	100334	100079
1	100146	99846.9
1	99710.9	99975.8
1	100309	99504.1
1	100140	99675.3
1	99999.2	100053
1	99780.8	100165
1	99596.2	100509
1	99948.6	99848.9
1	99722.2	100733
1	100489	99768.9
1	99819.8	100088
1	99930.5	100175
1	100553	99481.3
1	100064	99618.6
1	100231	99856.7
1	99800.8	100423
1	99825	100059
1	100007	99765.2
1	100222	99902.7
1	99885.2	100187
1	99788	100324
1	100501	100170
1	100040	100741
1	100538	98890.4
1	100160	99709.6
1	99879.2	100191
1	100620	99376.8
1	99438.2	100932
1	100061	100637
1	100295	99598
1	99979.3	100164
1	99875.2	99603.4
1	100114	99736.9
1	99819.6	100576
1	99950.4	100337
1	100035	99711.6
1	99888.7	100305
1	100559	99508.3
1	99551.6	100590
1	99849.8	99983.6
1	100141	100271
1	99727	100661
1	100439	99092.6
1	100407	99383.9
1	99849.3	100050
1	99567.6	100280
1	99938.7	100113
1	99638.1	100631
1	100249	99635.9
1	99862.8	100396
1	99843.9	99979
1	100590	99462.5
1	99577.6	100069
1	100063	99863.3
1	100361	100046
1	99828.6	99883.6
1	100006	99763.1
1	100246	99783.8
1	100226	100162
1	100054	99870.1
1	100460	98997.9
1	100312	99861.4
1	100162	99889
1	100599	100327
1	100245	100078
1	99974.5	100234
1	100647	99626
1	99888.5	99834.1
1	99972.9	100129
1	99592.7	100336
1	100002	99827.3
1	100187	100315
1	100157	100540
1	100332	99881.8
1	100159	99802.3
1	100118	99830.7
1	99727	100076
1	99003.6	101076
1	100189	99747.3
1	100388	99292.1
1	99997.3	99863.7
1	99953.6	99883
1	99442.9	100709
1	100679	98690.2
1	100622	99214.6
1	99940.6	100063
1	99860.8	99830.9
1	100024	99452.4
1	99828.2	100293
1	100233	99643.9
1	99774.3	100164
1	100062	99921.6
1	100264	100140
1	99980.2	99631.9
1	100240	100089
1	99688.4	100014
1	100416	99919
1	100262	100069
1	100348	99881.1
1	100537	98997.8
1	99960.3	99870.7
1	100109	99461.3
1	100378	99820.6
1	99913.4	99646
1	99922.4	100053
1	99879.5	100453
1	99819.3	100094
1	99842.3	99923.1
1	99942.8	99808.1
1	100024	99983.6
1	100029	100169
1	99769	101142
1	100295	99649.9
1	99864.7	100329
1	99853.2	99894.2
1	99594.9	100487
1	100427	99786.2
1	99977.4	100364
1	100138	100190
1	99935.2	99796.5
1	99609	100344
1	100379	99569.6
1	99692.6	100574
1	100486	99212
1	99769.1	99852.9
1	99973.9	100669
1	99913.7	100002
1	99722	100181
1	100279	100071
1	100189	99856.8
1	100077	99762.1
1	100051	100059
1	100302	99204.1
1	100108	99728.6
1	99806.6	100078
1	99553.2	100339
1	100638	99053.7
1	100020	99948
1	99836.6	99760.4
1	99873.3	99934.7
1	99857.6	99710.4
1	100674	98855.9
1	100255	99910.6
1	99991.8	100158
1	100070	100110
1	100182	100011
1	100100	100170
1	99748.8	100008
1	99746.9	100659
1	99477.7	100317
1	99656.9	100716
1	99584.1	100356
1	100147	99909.4
1	99999.1	99821.8
1	99932.1	100476
1	101110	98879
1	99996.7	99694.6
1	99877.1	100511
1	100025	99721
1	100091	99766.3
1	100005	99828.7
1	100517	99375.6
1	100622	100344
1	100089	99845.7
1	99493.1	100331
1	100046	99732.7
1	99875.9	99966.7
1	99986.7	100374
1	99795.5	100101
1	100153	100045
1	99792.8	99694.4
1	100139	99772.6
1	99667.3	100241
1	99890.4	100019
1	99919.3	100114
1	99779.2	99821.4
1	99832.2	100440
1	100293	99107.4
1	99952	100160
1	100525	99775.8
1	100239	99894.4
1	99891.1	100488
1	99900.6	99939.7
1	99774.2	100199
1	99872.2	100359
1	99788.8	100111
1	99999.5	99541.2
1	99624.8	100243
1	99467.3	100694
1	100873	99386.8
1	99900.2	99799.5
1	99362.3	100378
1	100339	99581
1	100019	100024
1	99809.1	100187
1	99618.3	100694
1	100047	100272
1	100102	100040
1	100091	100008
1	100245	100138
1	99894.4	99993.9
1	100017	100072
1	100041	99797.1
1	99946	100359
1	99641.3	100160
1	99953.1	100113
1	99285	100523
1	99942.3	99933.3
1	99876.8	99969.7
1	99897.3	100156
1	100148	100201
1	100231	99709.8
1	100032	99929.1
1	100412	99636.4
1	99770.6	99913.5
1	99954.8	100193
1	100359	100351
1	99964.9	99862.1
1	100978	99237.6
1	100563	100116
1	100322	100406
1	99952.7	100432
1	99967.1	100330
1	100019	100326
1	100129	100462
1	100117	99763.4
1	100062	100049
1	99927.6	99964.4
1	99327.8	101310
1	100042	99869.4
1	99944.4	99595.2
1	99866.3	100517
1	99928.6	100160
1	100272	100073
1	100185	99816.5
1	99504.5	101006
1	99588	100409
1	99886.2	99720.2
1	99707	100393
1	99638.9	100305
1	99495.2	100530
1	100432	100150
1	100266	100213
1	100271	99876.8
1	99666.5	100091
1	100348	99418.8
1	99792.1	99967
1	100502	99919.4
1	100629	99070.3
1	100055	100246
1	99956.8	100023
1	99881	100204
1	99970.4	100014
1	100100	100320
1	99683.2	100603
1	100449	99687.8
1	99996.1	100415
1	100603	99007.7
1	99572.1	100798
1	100145	100075
1	99840.6	100165
1	100065	99971.4
1	100777	99433.9
1	99914.3	99770
1	99713.3	100282
1	100022	99613.5
1	100057	100126
1	99382.6	100661
1	100153	99903.7
1	100104	99630.3
1	99815.9	100414
1	100000	100157
1	100648	100365
1	99910.1	99856.1
1	100026	99865.4
1	99876.3	100020
1	100240	99984.8
1	100472	99576
1	99992.2	99712.9
1	99673.5	100270
1	99935	100002
1	100328	101147
1	100413	99335.9
1	99508.3	100659
1	100354	99627.4
1	100866	99365.6
1	99988.9	100371
1	99918.5	100485
1	99213.4	101105
1	100197	100635
1	100716	99756.1
1	99396.7	101266
1	99908.1	100087
1	100029	99810.1
1	100253	100493
1	100142	99882.3
1	100600	99547.1
1	100165	100541
1	99966.7	100233
1	99663.3	100093
1	99353.1	100421
1	99853.2	100303
1	100366	99019.9
1	99805.6	100326
1	100298	100202
1	99660.6	100631
1	100474	99160.8
1	99834.1	100246
1	100201	99789.5
1	99789.7	100354
1	99873.1	99992.9
1	100115	99742.4
1	99947.9	99914.5
1	100122	99803.2
1	99858.2	99743.7
1	100103	99823
1	99747.1	100796
1	100187	100334
1	99971.4	100299
1	100050	99848.9
1	99903.4	99963.8
1	100244	100455
1	100065	100284
1	100431	99523.7
1	100767	100223
1	100796	98836.9
1	100018	100575
1	99974.8	100174
1	100749	99360.5
1	99966.1	100033
1	99774.2	100194
1	100508	99423.7
1	100383	100223
1	99996.6	100022
1	100087	100114
1	100345	99708.5
1	100068	100549
1	99802.4	99985.4
1	99359.2	100514
1	100031	99613.5
1	100123	99856.4
1	100083	99721.7
1	100336	99653.6
1	98909.9	101220
1	100573	99194
1	100200	99281.2
1	99979.6	99613.5
1	100033	100179
1	99741	100084
1	99929.9	100290
1	99965.7	100032
1	99796.2	100153
1	99986.3	100094
1	100315	99576.3
1	100519	100265
1	100058	100197
1	100161	99785.6
1	99892.2	99961.4
1	99538.8	100162
1	100117	100169
1	99067.1	101009
1	99954.5	99840.8
1	100178	99626.6
1	99922	100569
1	99979	100184
1	99238.3	100962
1	99885.5	99811.4
1	99713	100338
1	100100	99883.7
1	100686	99871.5
1	99972.1	99812.8
1	100443	99185
1	99930.2	99956.4
1	100473	99086.3
1	100353	100058
1	99814.8	99940.2
1	100354	99730.3
1	99664.1	99992.1
1	99813.1	100178
1	99744.6	100408
1	100145	99918.2
1	100010	100299
1	100334	99546.7
1	100193	99655.8
1	100065	99842
1	99623.4	100131
1	100091	100166
1	99492.5	100053
1	100460	99558.5
1	99776.3	99748.2
1	100446	99435.7
1	100135	99884.8
1	100320	99827.1
1	99871.3	100137
1	99899.7	100095
1	100440	100410
1	100030	100026
1	100008	99966.6
1	99802.7	100059
1	100058	100149
1	100001	100329
1	100143	100026
1	99970.1	100047
1	100120	100081
1	100610	99481.8
1	100252	100627
1	100450	99720.4
1	100196	100117
1	99645	100128
1	99622.5	100367
1	99765.1	99910.2
1	100139	99407.2
1	100118	99446.2
1	99931.4	99869.8
1	100334	100400
1	100078	99975.2
1	99887.3	100180
1	99824.8	100453
1	99511.8	100334
1	99911.6	99607.4
1	100177	100439
1	99846.8	99766
1	100017	100208
1	100569	99609.2
1	99936.8	99881
1	100291	100110
1	100844	98805.6
1	100080	100026
1	100531	99196
1	100262	100110
1	100063	99525.8
1	99753.8	100173
1	100510	99480.7
1	99262.5	100804
1	99815.4	100107
1	99915.6	100099
1	99987.1	99607.7
1	100165	100566
1	99551.8	100788
1	100153	99914.3
1	100005	99657.1
1	100082	99846.2
1	100258	100165
1	100299	99852.4
1	100147	99660.2
1	100041	99954.1
1	99540.3	100249
1	100233	99765.4
1	100067	99880.6
1	100122	99868.6
1	100117	99842.6
1	100059	99785.7
1	99833.7	100164
1	99637.8	100336
1	100324	99942.7
1	99924.1	100363
1	99684.6	99923.9
1	99897.4	100040
1	100074	99566.4
1	99936.2	100330
1	99756.8	100278
1	100138	99998.1
1	100117	100022
1	99736.8	100619
1	100082	100346
1	99797.3	100214
1	99881	100430
1	100197	99647.6
1	100031	100060
1	100131	100119
1	99486	100819
1	99915	100919
1	100060	99530.5
1	99969.4	99974.7
1	100105	99967.1
1	100142	100490
1	99948.9	99927.1
1	100139	99453.6
1	99995.6	99956.8
1	100132	99660.3
1	100382	100006
1	100093	100351
1	100292	99994.1
1	100360	99530.9
1	100307	99924.8
1	100074	99849.1
1	99998.2	99678
1	100004	100331
1	100083	100202
1	100182	100053
1	99954.8	100485
1	99966.8	99990.2
1	99852.3	99592.7
1	99779.4	100250
1	100085	100395
1	100073	100485
1	99992.2	100262
1	99569.8	101068
1	99513	101141
1	100166	99745.2
1	100553	99064.1
1	100164	100223
1	100040	100289
1	99429.2	100357
1	99851.5	99880.9
1	99321.3	100539
1	99686.3	99960.6
1	99947.8	100349
1	99954.9	99835.8
1	99655.5	100529
1	100426	99523.8
1	100038	99996
1	100436	99529.6
1	100194	99652.3
1	100018	100099
1	100261	99444
1	99749.3	100353
1	100333	99950.9
1	100179	99841.5
1	100377	99925.2
1	100348	100316
1	100127	100299
1	100114	99869.9
1	100602	99871.9
1	100044	99810.6
1	100117	100278
1	100295	100258
1	99686.2	100423
1	99234.4	100769
1	100019	99977.9
1	100014	100097
1	100022	99886.8
1	100087	99907
1	99592.6	100678
1	100205	99758.8
1	99811	100162
1	100373	99333.6
1	100310	99539.2
1	99920.3	99812.9
1	100156	99812.2
1	99806.2	99815.2
1	100082	99732
1	99471.9	100337
1	99751.3	100397
1	99918	100185
1	100386	99771.5
1	100233	100021
1	100210	100208
1	100251	99829.8
1	99802.4	100193
1	99770.3	100110
1	100020	99924.8
1	100160	99630.6
1	99604.9	100203
1	100184	99987.6
1	100092	100340
1	99931.1	100401
1	99098.1	101254
1	100539	99192.9
1	99792.5	99981.1
1	99931.5	100356
1	99831	99933.7
1	100311	99569
1	100506	100001
1	99443.3	100610
1	100047	100567
1	100263	100252
1	99854.7	100398
1	100618	99074.8
1	100139	100271
1	99784.7	99995.6
1	100239	99587.8
1	100144	100674
1	100052	99829.1
1	99879.1	100229
1	99667.9	100167
1	99868.5	99934.3
1	100330	99626.5
1	100211	100020
1	100179	100322
1	100324	100266
1	99960.2	99653.6
1	99500.3	100524
1	100277	100263
1	99884.5	99914.7
1	99944.2	99861
1	100038	100063
1	99735.6	100252
1	99747.1	99916.9
1	100296	99302.4
1	100307	100577
1	100084	99589.1
1	100232	99757.3
1	99590.1	100423
1	99729	99779.4
1	100422	99212.3
1	100039	100294
1	99861.2	99832.1
1	99735.4	100254
1	100425	100230
1	100089	100075
1	100117	99669.7
1	99825.7	100188
1	100406	99346.3
1	99902.2	100416
1	99634.9	99879.7
1	100309	99647.3
1	99549	100433
1	99616	100316
1	100597	99898.6
1	100097	100004
1	100191	99551.2
1	100175	99908.6
1	100206	99925.3
1	100130	100010
1	100154	100148
1	100141	100184
1	100453	99112.4
1	99539.1	100682
1	100134	99698.3
1	100240	100399
1	99994.4	99820.9
1	99815.8	100234
1	99770.2	100565
1	100296	99519.6
1	99784	100021
1	100417	100190
1	99656	100017
1	100367	99922
1	99633.1	100290
1	100372	99977.2
1	100102	100163
1	99999.8	99953.6
1	100201	99686.1
1	100184	99864
1	100041	99935.7
1	99374.2	100231
1	99981.5	99747.5
1	100319	99488.2
1	99874.1	100332
1	100193	100128
1	99752.1	99854.2
1	100106	100022
1	100321	99956.8
1	99299.2	100489
1	100199	99774.4
1	99878.1	99933.3
1	100333	100111
1	100359	100168
1	99570.6	100244
1	100409	100081
1	100051	99925.6
1	100092	99960.3
1	100291	100412
1	99763.5	100258
1	100404	100050
1	100038	100173
1	100323	100167
1	99930.9	99991.6
1	99459	100603
1	100262	100099
1	99955.9	100279
1	99680.7	100121
1	99780.1	101071
1	99848.1	100514
1	100017	99823
1	100073	99844.6
1	99639.1	100163
1	99894.6	100515
1	100466	100077
1	100228	100306
1	99962.6	100017
1	100817	99657.4
1	100043	100034
1	100198	100005
1	99946.8	99904.1
1	100277	100052
1	100118	100329
1	100161	100242
1	100031	100629
1	99945.7	99844.8
1	100168	100072
1	99966.5	99841.4
1	100147	99935
1	100231	99923.2
1	100513	100269
1	99810.4	99904
1	99419.1	100517
1	99860.8	100128
1	100330	99393.8
1	99943	100313
1	100264	99717.5
1	100574	99342.5
1	99439.1	100961
1	99900.9	100112
1	99984.6	100276
1	100501	99738.3
1	99872.8	100317
1	99775.2	100208
1	99899	99954
1	100103	100001
1	99897.4	100267
1	99985.4	100032
1	99891.3	99740.5
1	99518.1	100188
1	100086	100193
1	99815	100195
1	99977.3	100335
1	100239	99374
1	100547	100086
1	99908.9	100062
1	100150	100035
1	99953	100306
1	100362	99412
1	100040	99887.3
1	99704.4	100344
1	100095	100224
1	100262	100192
1	100142	99809.7
1	100140	100350
1	99873.4	100185
1	99815.7	100064
1	99365.1	100521
1	100436	99672.1
1	100162	100179
1	100161	99925.2
1	99857.8	100113
1	100046	100245
1	99910.2	99740.6
1	99967.8	99508.7
1	99687	100426
1	99861.7	100469
1	99899.1	99800.8
1	100426	99778.9
1	99799.1	100317
1	100056	100092
1	100020	100035
1	99796.4	100144
1	99789.5	100133
1	100042	100378
1	100183	100337
1	99931.3	100007
1	100089	100271
1	99852.4	100704
1	100206	100321
1	99879.1	100296
1	100062	100622
1	99929	100029
1	99850.3	100273
1	100535	100010
1	99995.6	99899.5
1	100340	100292
1	100319	99352.8
1	99807.5	99966.7
1	100082	99466.7
1	99982.4	100226
1	99949	99854.9
1	99941.9	100238
1	100230	100232
1	100277	99500.7
1	99974.8	100164
1	100026	100059
1	99427.7	100229
1	99891	100183
1	99897	100071
1	100327	99457.6
1	100187	100405
1	99830.3	99782.4
1	99966.9	100256
1	99980.2	99852.3
1	99972.5	99913.2
1	99959.8	99686.5
1	100257	100063
1	99760.7	100439
1	99889.8	100114
1	100598	99728.7
1	99974.5	100059
1	100216	99949.7
1	100673	100155
1	100641	100244
1	100450	99665.6
1	99950.2	99819.9
1	99811.9	99768
1	100337	99812.9
1	100856	99022.8
1	99856	100348
1	100024	100102
1	99964.8	99908.1
1	99851.9	100152
1	99903.6	99976.8
1	99559.7	100397
1	99925.7	99951.7
1	99995.7	100105
1	100195	100580
1	100030	100229
1	100055	99937.4
1	99841.8	100226
1	99639.6	100007
1	100286	100326
1	99399.9	100317
1	99985.4	100160
1	100153	99789.2
1	99899.2	99883.7
1	100296	100290
1	100144	100069
1	99994	99838.9
1	99778.7	100426
1	99401.2	101209
1	99673.3	100120
1	100699	99595.6
1	100200	99962
1	100259	99578
1	100039	99975
1	100233	99811.4
1	99453.8	100922
1	99934.8	99874.4
1	99904.3	100089
1	99850.4	100642
1	100098	99814.2
1	99935.6	99940.4
1	99543.5	100120
1	99631.9	100059
1	100080	99722.5
1	100298	99583.5
1	99826.4	100201
1	100094	99503.5
1	99929	100173
1	100203	100071
1	100007	99689.5
1	100203	99339.5
1	99491.2	100760
1	99702.1	100234
1	99854.7	99967.1
1	100253	100135
1	99837.9	99865.6
1	99408.2	100739
1	100109	100181
1	99958.2	99900.2
1	100061	99807.9
1	100453	99725.7
1	100091	100225
1	99662.4	100855
1	100341	100198
1	100099	99737.7
1	99715.4	100166
1	100026	99774.8
1	100107	99898
1	99788.9	100226
1	99825.1	99828
1	100183	99624.6
1	100121	100160
1	100252	99783.9
1	100228	99916
1	99760.5	100137
1	100227	99925
1	99859.1	99987.7
1	100636	100125
1	99938.8	100038
1	99823.9	100039
1	100275	99842.2
1	100098	100076
1	100806	99396.5
1	100039	100026
1	99927.1	100046
1	99663.1	100689
1	100255	100135
1	99997	99955.3
1	99383.9	100907
1	99860.1	100626
1	100362	99770.3
1	99956.4	101143
1	100102	99786.9
1	100422	99638.7
1	100585	100067
1	100375	99991.6
1	100437	99510.4
1	100232	100181
1	99934.3	100378
1	100131	99890.1
1	99995.1	100075
1	100009	99995.7
1	100256	99775.8
1	100098	99859.8
1	99980.9	100157
1	100076	100134
1	99694.8	100627
1	100171	100094
1	99598.6	100574
1	100415	100028
1	99937.7	100161
1	100359	100543
1	99750.2	100927
1	100328	99921.2
1	100679	99541
1	99992.4	99879.3
1	100183	99865.3
1	99930.7	99866.3
1	100047	100103
1	99829.9	99804.4
1	99662.4	100319
1	100488	100201
1	100114	100374
1	99723.7	100253
1	100192	100088
1	100073	100142
1	100002	100073
1	100146	99947.3
1	99688.2	100344
1	99948	100304
1	100476	99771.7
1	100092	100728
1	99901.5	100305
1	99904.7	100080
1	100010	100210
1	99954.9	100124
1	99661.2	100166
1	99831.4	100297
1	100670	99299
1	99939.1	99943.9
1	99855.5	100143
1	100231	99687.7
1	99917.7	100218
1	99996.8	99792.6
1	100054	99955.2
1	99937.4	99791.3
1	100722	100148
1	99602.5	100088
1	99992.3	99948.8
1	100112	100181
1	100070	100316
1	100120	99666.1
1	100513	100034
1	100326	99908.2
1	99798.1	100085
1	100176	99881.9
1	100329	99950.9
1	99978.5	99889.5
1	100281	100141
1	99824.4	99827.3
1	100077	99784.4
1	99699.7	99855
1	100176	100210
1	100429	100158
1	99921.7	100215
1	100064	100475
1	100601	99901.2
1	99901.5	100168
1	99889.7	100292
1	100766	99946.5
1	99803.9	100281
1	100228	99416.5
1	99782.6	100060
1	99833	100703
1	99991.1	100350
1	100250	100391
1	100142	99946.3
1	100396	99290.5
1	99845.6	100028
1	99859.9	99842.4
1	99784.4	99911.5
1	99667.8	99994.2
1	99341.2	100710
1	100442	99953
1	100191	100048
1	100139	99973
1	100091	99728.5
1	100158	99677.2
1	99606	100634
1	100394	99482
1	100149	99867.5
1	99641.9	100450
1	100245	100131
1	99627.3	100504
1	100259	99614.3
1	99547.3	99910.5
1	99845.1	100078
1	100210	99935.2
1	99756.5	100128
1	99144.4	100725
1	100022	100168
1	99448.4	100501
1	99811.6	100045
1	99668.8	100114
1	100105	99842.6
1	99932.6	100061
1	99122.7	100937
1	99694	100335
1	100037	100047
1	99416	100483
1	99922.1	100038
1	100246	99755.6
1	99990.1	100461
1	100406	100169
1	100109	99817.6
1	99826.8	100530
1	99805.9	99905.1
1	100021	100291
1	99790.6	99921.7
1	99910.4	99935.5
1	99864.8	100409
1	100310	100070
1	99266.8	100778
1	100372	99425
1	100839	99779.7
1	100300	99642
1	99893.7	100405
1	100327	100028
1	99664.6	99896.6
1	100165	99958.3
1	100422	98896.8
1	100514	99284.6
1	100077	100317
1	99868.8	100354
1	100703	99418.7
1	99676.8	100432
1	100540	99943.3
1	99669.5	100708
1	100057	100669
1	100163	100102
1	100075	99645.9
1	99706	99854.5
1	99943.8	100167
1	99722	99978.3
1	100495	100001
1	100035	100298
1	99826.2	99893.6
1	99846.5	99850.2
1	100140	99728.6
1	99274.4	100735
1	100690	99190.9
1	100663	99051.5
1	100515	99272.6
1	99491.7	100794
1	100379	100084
1	99644.5	100260
1	99985.2	99784.5
1	99653.8	100511
1	100169	99780.8
1	99272.7	100975
1	99921.4	100180
1	99888.9	100195
1	99652.9	100222
1	99272.3	100760
1	100874	99340.8
1	100390	98816.9
1	100130	100402
1	99655.8	100477
1	100092	100093
1	100289	100151
1	99927.3	100098
1	99583.8	100100
1	100009	99599.9
1	99850.7	100106
1	99968.6	100130
1	99978.5	100039
1	99660.1	99975.4
1	99919	100093
1	100044	99445.4
1	99791.9	100114
1	100215	99882.4
1	99768	100234
1	99825.1	100275
1	99939.2	100355
1	99851.4	99820.1
1	100839	98834
1	99714.6	100291
1	99853.5	99879.3
1	100043	100102
1	99778.4	100483
1	100008	99870.2
1	100099	99879.8
1	99629	100411
1	100344	99639.3
1	100056	100157
1	100096	99426.7
1	100520	99896.2
1	99963.4	99853.7
1	100341	99387.6
1	99873.6	99858
1	100157	99518.8
1	99740.2	99789.6
1	100043	100005
1	99983.3	100046
1	99986.9	100201
1	100248	100139
1	99608.4	100217
1	100075	99646.4
1	100208	99583.4
1	100241	99761.9
1	100001	99573.3
1	99855.9	100116
1	100448	100502
1	99722	100126
1	99852.8	100154
1	99908.7	100006
1	99759.9	99751.5
1	99849.1	100125
1	99937.4	100396
1	100108	100068
1	100122	99400.1
1	100112	99841.2
1	100118	100396
1	100136	100190
1	100142	99926.7
1	99954.8	99678.7
1	99841.2	99734.8
1	100450	100125
1	100240	100006
1	99836	99927.8
1	99870.7	100362
1	100104	99996.7
1	99150.7	100788
1	99674.9	100009
1	99992.2	99561.7
1	99688.2	100559
1	100207	100129
1	99664.9	100115
1	99967.1	100096
1	100129	100070
1	100275	99367.8
1	99931.7	100062
1	99933.8	99909.4
1	100142	99294.8
1	99610.6	100085
1	100002	100016
1	100011	100155
1	100226	100003
1	99580.1	100073
1	99854.6	100084
1	100050	100036
1	99781.2	99742.4
1	100083	100183
1	99858.9	100241
1	99785.2	100232
1	99988.1	99496.4
1	100216	99342.2
1	100405	99301.1
1	100162	99612
1	100132	100027
1	100058	100064
1	100294	99589.9
1	99898.8	99982.9
1	99932.1	99677.2
1	100311	99401.5
1	100407	99582.6
1	99866.2	99998.5
1	100066	100613
1	99972.7	100550
1	100078	99869.8
1	99816.4	100049
1	100162	100116
1	99928.9	100294
1	99253.9	100820
1	100027	100196
1	100390	100196
1	100256	99828.6
1	99966.3	99879.6
1	99816.6	100210
1	100382	99909.5
1	99983.9	100110
1	99956.3	99761
1	99998.7	100762
1	99554.5	100382
1	100032	100177
1	99924.8	100357
1	99739.7	100275
1	99860.4	99820.5
1	99664.6	100067
1	100316	99925.2
1	99686.5	100059
1	99962	99896.4
1	100180	99678.3
1	100341	100166
1	100188	99778
1	100075	99873.9
1	100291	99824
1	100265	100013
1	100364	100224
1	99898.6	99881.2
1	99865	100274
1	99779.5	101286
1	100086	99706.5
1	100196	99802.4
1	99974.8	99754.5
1	99779.1	100040
1	100910	98738.8
1	99709	99837.8
1	100132	99862.1
1	99631.8	100238
1	99763.5	100259
1	99944.3	100014
1	100001	100251
1	100652	99759.9
1	100018	99661.7
1	100574	99324.6
1	100011	100259
1	99865.3	99858.5
1	100590	100031
1	100159	99596.8
1	99580.5	100274
1	100461	99682.3
1	100344	99569.6
1	99975.9	99872.2
1	99579.1	100242
1	99682.2	100044
1	100345	99400.1
1	99747	100213
1	100600	99288.7
1	100016	100012
1	100378	99917.9
1	99768.6	99946.1
1	99928.2	99967.7
1	100306	99986.9
1	100065	99458.1
1	100504	100015
1	99938.9	100123
1	99681.2	99996.1
1	99739.8	99992.9
1	100047	100181
1	100214	100363
1	100221	100043
1	99627.2	100216
1	100078	99872.4
1	98695.5	101214
1	99733.6	100379
1	100328	99631.3
1	99912	99896.8
1	100197	99913.5
1	99940.9	99951.4
1	99808.2	99691.7
1	99952.1	99933.8
1	100252	100110
1	100154	99779.3
1	99984	100001
1	99989.9	99998.4
1	99737.3	100097
1	99815.1	100151
1	99979.3	100168
1	100136	100053
1	99966.5	100163
1	100090	99837.6
1	99982.7	99844.6
1	99819.4	100481
1	100021	100088
1	99931.8	99840.6
1	100385	99771.3
1	99820.6	100352
1	100424	99658.1
1	100124	99746.6
1	99934.8	99749.5
1	100086	100291
1	99902.5	100146
1	100570	99277.6
1	99128.2	101344
1	99643.5	100290
1	99683.3	99924.3
1	100374	99655.8
1	99821.8	99768.8
1	99996.3	100112
1	99844.5	100003
1	99956.1	100212
1	100232	99873.5
1	99846.7	100297
1	100229	100024
1	99663.2	100133
1	100039	100063
1	100044	99452.2
1	100014	100113
1	99664.6	100327
1	99870.3	100230
1	100149	99538.4
1	100001	100150
1	100257	99795.8
1	100163	100237
1	100243	99917.5
1	100609	99324.7
1	99827.2	100266
1	99925	100020
1	99620.5	100280
1	100248	99519.7
1	100192	99723.7
1	99979	99657.5
1	100398	100043
1	99844.7	100116
1	100315	99392.3
1	100096	99777.5
1	100342	99276.3
1	100178	100010
1	100019	99729.4
1	99943.6	99557.6
1	99818.1	99718.2
1	100015	100176
1	99781.3	99975.4
1	100083	99950.5
1	100236	100261
1	99925.9	100518
1	99986.8	99878.8
1	100005	99840.1
1	99842.3	100278
1	99779.5	100236
1	100200	99645
1	99989.2	100265
1	100083	99656.3
1	100032	99917.9
1	100231	99908.6
1	100322	99952.3
1	100348	99874.2
1	99513.3	100319
1	100246	100149
1	100040	99851.9
1	99977.3	100088
1	100279	100289
1	100381	100274
1	100089	99991.3
1	100392	99148.4
1	100077	99740.8
1	100121	99839.5
1	100144	99901.5
1	100251	99759.5
1	99690.7	100117
1	100124	99943.4
1	99938.1	99574.5
1	100106	100262
1	100019	99681.2
1	99643.5	99864.4
1	99851.2	99674.1
1	100694	99012
1	99803	99856.3
1	99773.3	100621
1	100387	99948.3
1	100372	99630.2
1	100019	100038
1	99782.3	100202
1	99743.7	100129
1	100701	99379.8
1	100243	99575.3
1	99412.5	100805
1	99318.6	101028
1	99828.2	100156
1	100235	99882.3
1	99636	99980.6
1	99802.7	99968.3
1	99992.9	99779.4
1	100250	100455
1	100023	99749.5
1	100113	100212
1	100064	100300
1	99902	100082
1	100067	99863.6
1	100696	99305.1
1	100082	100189
1	100014	100439
1	99692.2	100077
1	99906.1	99865.3
1	100264	99547
1	100223	100043
1	99726.1	100129
1	100429	99814.6
1	100442	99997.6
1	99078.2	100758
1	100052	100277
1	99366	100835
1	99878.1	100026
1	100159	100100
1	100172	99922.2
1	99921.5	100056
1	100068	99684
1	99559.5	100475
1	100231	100067
1	99800.9	101022
1	100155	99547.7
1	100275	99653.8
1	100531	99818.2
1	100095	100018
1	100524	99433.9
1	99960.3	100097
1	100010	100095
1	99936.8	100403
1	100019	100108
1	100080	99782.9
1	99762.8	99838.6
1	100128	99581.3
1	100102	99568.1
1	99965.4	100248
1	99637.1	100393
1	99978.3	99932.1
1	99502.7	100468
1	100057	100271
1	99798.8	99637
1	99875.5	99786.3
1	99867.5	99756
1	99822.8	99672.3
1	99715.3	99882.5
1	100207	99880.2
1	99853	99767.3
1	100300	99387.1
1	99922	99995.2
1	99484.4	100479
1	100467	99754
1	100090	99877.3
1	99787.6	100141
1	100076	99946.2
1	100193	100018
1	100158	100009
1	100592	99378.3
1	100202	99683
1	99686.6	100482
1	100376	99605.5
1	99871.9	100229
1	100323	99979.9
1	100136	99859.7
1	99943.2	100090
1	100109	100151
1	100114	99871.2
1	99981.5	99839.7
1	99707.1	100654
1	100349	99571.2
1	100378	100334
1	99945.6	99854.4
1	100283	100325
1	100354	100215
1	100218	99868.9
1	99857	101056
1	100010	99885.6
1	100064	100111
1	99802	99954.6
1	100214	100318
1	100436	99810.1
1	100218	99770.2
1	99629.2	100437
1	99903.6	99545.9
1	99947.2	100300
1	99934.9	100032
1	100286	100294
1	100172	100206
1	99811.7	99787.5
1	99990.5	99965.6
1	100324	99789.2
1	99684	100218
1	100145	99871.2
1	99592.9	100129
1	100420	100192
1	100033	99763.6
1	100023	100217
1	99928.3	99755.1
1	100035	99873.4
1	99725	100121
1	99648.2	100607
1	99994.8	100163
1	100331	99671.8
1	100490	99837.7
1	100252	99817.9
1	100144	99946.7
1	99847.1	100669
1	100203	99458.8
1	100205	99505.9
1	100117	100211
1	100032	99802.3
1	100622	99389
1	100514	100095
1	100154	100365
1	99790.7	100082
1	99865.6	100010
1	100008	100003
1	100059	100159
1	100410	100311
1	100272	100137
1	99928.4	100078
1	99943	99938.3
1	99494.4	100400
1	100207	99582.2
1	99940.9	100417
1	99172.5	100874
1	100256	100167
1	100238	99654.5
1	99491.3	100057
1	100165	99978
1	99786.7	99887.2
1	100352	99340.2
1	100106	100314
1	100139	100085
1	100209	100008
1	100140	100174
1	100784	99606.2
1	99962.6	99716.6
1	99832.3	100025
1	100125	100163
1	100413	100314
1	99971.7	99966.7
1	99798.8	99952.7
1	99939.9	100307
1	99971.9	100186
1	99848.2	100112
1	100177	100040
1	99933.7	100262
1	99642.7	99996.9
1	100058	100027
1	99858.1	100108
1	100082	99917.1
1	100245	99241.1
1	99564.3	100331
1	99896.6	99991.1
1	100193	99914.8
1	100110	99882.7
1	99942.5	100251
1	99675.5	100377
1	99592.6	100062
1	99948	100069
1	99998.6	99931.4
1	100195	99793.9
1	100224	100055
1	100178	99855.7
1	100047	100115
1	100037	100046
1	100063	100242
1	100498	99787.8
1	99816.4	100380
1	99932.7	100218
1	99789.6	100416
1	99933.6	100424
1	100140	100170
1	99924	100065
1	100117	99792.8
1	100422	99872.3
1	100135	100348
1	99876	99766.8
1	99904.4	99978
1	99895.8	100254
1	99305.4	100841
1	100050	100155
1	100155	99850.9
1	99829.3	100579
1	100064	99570.1
1	100155	100022
1	99971.9	100113
1	99722.9	99787.1
1	100090	99440.9
1	100204	100047
1	99489.9	100616
1	99755.5	99941
1	100079	100011
1	99745.2	100506
1	99770.1	100473
1	100042	99671.1
1	100293	99848.5
1	100264	100178
1	100199	99683.9
1	99846.7	100147
1	100097	99846.7
1	100092	99949.4
1	100618	99328.9
1	100346	100005
1	100110	99814
1	100020	100035
1	99926.8	100324
1	100028	100215
1	100001	99915.5
1	99827.4	99936.1
1	100298	100284
1	99711.8	100196
1	99931.4	100663
1	99790.7	100133
1	99786.3	100317
[truncated: 4,001 more rows]

## Sheet: RNG Syn Clusters SEED 2 TAB2 
Clusters	x	y
1	99820.4	99970
1	100068	100071
1	100590	99620.4
1	100194	99776.8
1	100045	100190
1	99799.1	100317
1	99803.7	100171
1	99770.4	100279
1	100214	100250
1	100072	99805.3
1	100536	99720.6
1	99822.3	99866.8
1	99973.5	99882.4
1	100328	99619.9
1	99726.4	99921.2
1	100479	99280.7
1	99862	99634.2
1	100137	99745.7
1	100103	100264
1	100214	99694.7
1	100160	99713.7
1	100356	99896.8
1	100110	100016
1	99937.2	100234
1	100089	100113
1	100055	100197
1	100165	100110
1	99978.2	100182
1	100226	99363.2
1	99913.5	100434
1	99930.4	100224
1	100259	100397
1	100117	100274
1	99846.5	100404
1	99907.3	99918.7
1	99749.8	99757.9
1	100055	99881.2
1	99743.4	100571
1	100075	99659.8
1	99564	100591
1	99956.3	100143
1	100141	100028
1	99737.5	100092
1	99891.1	100032
1	99804.5	100174
1	99364	100473
1	99703	100046
1	99682.2	99923.5
1	99894	100156
1	99750.2	99725
1	99862.8	100120
1	99844.9	100198
1	100584	99506.5
1	100313	99661.9
1	99878	100109
1	100139	99462.8
1	100453	100315
1	99939.3	99916.5
1	100047	99996.2
1	100532	99430.1
1	100073	100007
1	100041	100297
1	100059	100303
1	99965.9	99871
1	100303	99684.7
1	100016	99961
1	99654.3	100290
1	100149	100194
1	100034	100178
1	100002	100291
1	99838.9	99974.6
1	99920.3	99512
1	99912.3	99713.3
1	100145	99461.1
1	99998.1	100238
1	99883.3	100772
1	99945.3	99921.6
1	99792.3	99863.5
1	100248	99678.4
1	100170	100013
1	100077	100053
1	100172	100630
1	100640	99497.5
1	99988.1	99717.8
1	100106	99988.5
1	100166	99694.4
1	100035	99858.9
1	100373	100206
1	99674.9	100432
1	99181.6	100747
1	100363	100056
1	99991.4	100224
1	100249	100048
1	99751.7	100086
1	99643.9	100358
1	99309.1	100949
1	100109	100122
1	99852.4	99772.4
1	100200	99739.4
1	99962.3	100015
1	100148	100211
1	100304	99103.1
1	99362.9	100591
1	100359	100052
1	100105	100345
1	100007	100115
1	99653.1	100489
1	100078	99879.1
1	99927.7	99909.3
1	99901.5	99591.7
1	99649.4	100053
1	100346	100377
1	100341	100030
1	99981.9	100021
1	99730.6	99991.8
1	99076.7	101309
1	99821.5	99913.1
1	100341	99882
1	99669	100409
1	100314	99933.9
1	99703.7	100553
1	100510	99274.3
1	100407	99764.1
1	99824.9	100073
1	100542	99490.8
1	99743.4	100593
1	100454	99272.9
1	100562	99846.6
1	99957.9	99986.3
1	99718.2	99996.8
1	99917.8	99837.7
1	100266	99827.3
1	100155	99648.5
1	99951	99899.3
1	100761	98983.9
1	100746	99255.4
1	99610.3	100774
1	99893.5	99932.2
1	100701	99663.8
1	99883.3	100281
1	99909	99959.9
1	99924	99914.2
1	100046	100424
1	100067	99966.9
1	100087	100494
1	100376	99662.1
1	100447	99839.5
1	100113	99817.2
1	99755.2	100685
1	100164	99793.6
1	100025	100455
1	99955.7	99696.8
1	100148	99436.6
1	99803.2	99947.8
1	100490	100031
1	99947.7	99940.2
1	100246	99815.2
1	100234	100082
1	100310	99937.5
1	99895.2	99852.6
1	100564	99751.8
1	99339.1	100618
1	99877.9	100208
1	99500.4	100664
1	100143	100410
1	99877	99841
1	99846.9	100608
1	99679.4	99934.7
1	100222	99077.2
1	99974.5	100120
1	100080	99862.8
1	99664.1	100430
1	100219	99820.7
1	99776.9	99987.2
1	100484	99386.6
1	99958.2	99895.6
1	99858.6	100224
1	100182	100154
1	100102	99622.5
1	100247	99595.8
1	100026	99971
1	99522.1	100624
1	99890.8	100093
1	100139	99821.4
1	99722.4	100678
1	99767.1	100028
1	100047	100350
1	99964.7	100297
1	100119	99827.9
1	100093	100002
1	99960.5	100171
1	100274	99912.7
1	100212	100142
1	100326	99988.8
1	100470	99847.8
1	99953.9	100012
1	99906.7	99811
1	99999	100106
1	100075	99912.6
1	100085	99916
1	100348	100163
1	100034	99953.5
1	100309	99507
1	100127	99991.1
1	100359	99882.1
1	100053	100446
1	100090	99749.3
1	100469	99827.5
1	100298	99728.3
1	100001	100085
1	100103	100179
1	99866.5	100294
1	99627.1	100616
1	100378	100077
1	100076	100308
1	99749.3	100071
1	100274	99847.8
1	100077	99706.9
1	99926.3	99918.6
1	99900.7	99885.2
1	100305	99843.1
1	99948.9	100034
1	100121	100186
1	99941.8	99909
1	100172	99686.8
1	100086	100885
1	100098	100148
1	99910.2	99669.1
1	100364	99856.5
1	99454.5	100751
1	100526	99700.9
1	100003	99854.4
1	99997.5	100132
1	100461	99827.8
1	100193	100151
1	99842.9	99889.7
1	100264	100137
1	99705.4	100188
1	100242	100086
1	99849.9	99851.4
1	99585.4	100672
1	100143	99818.5
1	99879.7	99699.6
1	100009	99864.3
1	99685.9	100004
1	99850.5	99977.3
1	100520	99630.8
1	100140	99729.2
1	99807.4	100264
1	99734.7	100162
1	99550.6	100043
1	100087	99847.4
1	99984.2	100405
1	99700.5	100489
1	100208	99596.5
1	99614.4	100701
1	99838.4	100246
1	99639.4	100408
1	100232	100221
1	99879.9	100119
1	100352	99721.9
1	100349	99524.2
1	100483	99222
1	100110	99919.7
1	100273	99864.7
1	99875	100184
1	99755.3	99844
1	100331	99958.5
1	100565	99268.9
1	99833.4	100046
1	100453	99445.7
1	99802.9	99965
1	99555.9	100503
1	100334	99680.4
1	100183	100131
1	99611.8	100188
1	99942.3	99947.9
1	99841.2	100545
1	99825.8	99878.5
1	100109	99799.3
1	100380	99554.2
1	100206	99686.2
1	100225	100363
1	99804.8	100834
1	100027	99606.4
1	100004	99982.5
1	99874.9	99834.6
1	100048	100089
1	99851.4	100014
1	100047	99972
1	99762.7	99949.1
1	99901.1	100197
1	100154	99851.3
1	100166	99337.6
1	100282	99521.7
1	100085	100039
1	100710	99277.5
1	99743	100113
1	99478.5	100214
1	99986.7	100005
1	99763.9	99911.6
1	99809.5	99866.5
1	99674.8	100118
1	99637	100323
1	100238	99765.3
1	100136	99948
1	100236	99904.2
1	100009	100221
1	99950.4	99861
1	99780.9	100384
1	99895.7	100203
1	100145	99844.8
1	99467.6	101093
1	99687.3	99964.5
1	99871.9	99912.5
1	99652.1	100254
1	100895	99863.5
1	99600.6	100106
1	100448	100224
1	100448	99571.1
1	99440.5	100607
1	99162.4	100852
1	100208	99747.3
1	99805	100296
1	99758.3	100755
1	100101	99833.2
1	100407	100215
1	99837	100011
1	100309	99959.4
1	100650	99831.7
1	100218	99790
1	99963.9	99976.1
1	100610	99002.4
1	99187	100947
1	99910.4	99845.9
1	100267	99509.8
1	100115	100241
1	100001	100019
1	100005	99704.5
1	99510.6	100759
1	99894.8	99926.8
1	99760.8	99967.1
1	100400	99313.4
1	100199	99789.4
1	100144	99984.4
1	100148	100097
1	99708.1	100232
1	99732.7	100248
1	99480.7	100609
1	100281	100055
1	100092	100198
1	100324	99867
1	99861	100078
1	100580	99992.8
1	100047	99573.6
1	99946.2	100340
1	99577.5	100440
1	100159	100040
1	99943.2	99835
1	99558.1	100084
1	99636.4	100413
1	100067	99997.6
1	100929	98569.9
1	99820.2	100232
1	99932.4	100391
1	100060	99960.7
1	99923.3	99942.1
1	100219	100123
1	100287	99563.6
1	99864.3	99951.1
1	99933.9	100078
1	100205	100124
1	100759	100301
1	101158	98893.7
1	99861.3	100389
1	100330	99553.1
1	100302	99643.8
1	99919.5	100312
1	100071	99743.9
1	99705.9	100990
1	99524.5	100863
1	100109	99938.5
1	100131	100093
1	99864.5	99908
1	99788	100565
1	99704.7	100122
1	99811.4	99909.6
1	99992.5	99444.6
1	100196	99921.6
1	100184	99786.9
1	100301	100227
1	100151	99911.7
1	100376	99950.1
1	99739.6	100570
1	99895	99995.3
1	100041	100283
1	99565.3	100391
1	100142	99574.1
1	98966.7	100973
1	100189	100051
1	99959.1	100074
1	99895.3	100395
1	99626.1	100224
1	99534.9	100250
1	100166	99771.1
1	100039	99887.5
1	100087	99982.7
1	100039	100165
1	100152	99807.8
1	100441	100183
1	100297	99515.4
1	99428.8	100381
1	99852.9	100185
1	99776.5	100239
1	99804.1	100261
1	100260	100122
1	99737.9	100072
1	100048	99777.8
1	100286	100438
1	100322	99017.3
1	99532.1	100660
1	100295	100169
1	100478	99437.9
1	100456	99751.4
1	99763.4	100299
1	99817	99946.5
1	100162	99968.9
1	100153	99572.2
1	99574.8	100790
1	99789.1	99980.2
1	99950.3	99687.7
1	100076	100781
1	100254	99489.6
1	99909.4	99899.2
1	100532	99785.5
1	100194	99662.5
1	99818.4	100180
1	100381	99590
1	100044	99884.1
1	99650.8	100134
1	100109	99831.4
1	99498.4	100062
1	100244	100224
1	99956.4	100118
1	100280	99626.6
1	99994.7	99730.4
1	100036	100249
1	100084	99921.1
1	99814.6	99969.1
1	99674.6	100494
1	99400.1	101195
1	100191	100038
1	99653	100268
1	99648.9	100272
1	99739.4	99853.3
1	99773.1	99769
1	100150	100515
1	100763	99484.7
1	99153	101042
1	100059	100331
1	99509.8	100570
1	100171	99788.9
1	99824.4	99975.4
1	99686.5	100384
1	100203	100276
1	100152	99985
1	100297	99879.1
1	99962	99970.8
1	99579.5	100300
1	99776.4	100397
1	100103	99660.3
1	99831.3	100611
1	99851.4	99642.9
1	99811.5	100089
1	100110	100046
1	99877.7	100350
1	99896.7	99997.7
1	99859.6	99886
1	100316	100275
1	100411	100314
1	100252	100056
1	99775.3	100060
1	100031	100101
1	99990.2	100079
1	99898	100223
1	100269	100504
1	99915.5	100038
1	99969.9	99773.3
1	100166	100031
1	99525.6	100438
1	100192	99985.4
1	99795.9	99928.2
1	99936.9	100330
1	100626	99362.8
1	100254	99978.1
1	100026	100223
1	99729.3	100331
1	99691.1	100192
1	100184	99731.9
1	101001	99249.7
1	100067	100443
1	99881.8	99548.3
1	99675.8	100014
1	100589	98717.3
1	99939.3	100129
1	99624.1	100155
1	99892.9	100039
1	99864	99864.8
1	100305	100020
1	99641	100327
1	99912.7	99853.2
1	100035	99753.5
1	100162	99883.5
1	100149	100027
1	100167	99806.9
1	99752.2	100229
1	100243	99826.8
1	100163	99530.7
1	100048	100251
1	100042	100050
1	99743.4	100061
1	99878.6	100098
1	100064	99952.8
1	99814.4	99926.3
1	99792.9	100612
1	99954.3	99928.2
1	99633.9	100045
1	99410.4	100562
1	99900.6	100098
1	99821.4	99909
1	100436	99255.9
1	99956.4	100492
1	100241	99771.3
1	100216	100376
1	99951.2	99907.3
1	99948.7	100081
1	99873.9	99963.9
1	99779.1	99991.7
1	100358	100120
1	99616.9	100089
1	99428.7	100768
1	99900.9	100082
1	99929.7	100167
1	100339	99653.5
1	99939.7	99964.6
1	99795.5	100338
1	99716.1	100115
1	99910.7	100305
1	100004	100083
1	100068	99369.1
1	100223	100120
1	99772.7	100040
1	100443	99897.8
1	99950.9	100407
1	99316	100989
1	99767.7	99946.6
1	100355	100031
1	100150	99887.8
1	100482	99838.7
1	100185	99971.9
1	99835.1	99898.5
1	100122	99998.6
1	99655.8	100484
1	100436	99645.7
1	100266	100241
1	100323	99442.9
1	99386.1	100367
1	100303	100307
1	99818.2	99831.5
1	100054	99621.7
1	99768.7	100208
1	99657	100326
1	100110	100033
1	99916	99906.8
1	100083	99926.9
1	100007	100187
1	99891.5	100255
1	100188	100600
1	99634.7	100813
1	99481.3	100040
1	100218	100003
1	100077	99704.1
1	99295.7	101402
1	100311	100039
1	100017	99876.9
1	99723.4	100212
1	100207	100444
1	100231	99832.3
1	99917.2	100304
1	100560	99953.7
1	99951.8	99944.2
1	100169	99927.9
1	100171	99930.1
1	99876.5	99861.4
1	100093	99773.7
1	99974.3	100158
1	100077	100028
1	99826.8	99940.5
1	100361	100215
1	100483	100038
1	99713.8	100173
1	100050	100051
1	99799	100528
1	99548.4	100256
1	99625.1	100691
1	100408	99447.9
1	100139	100150
1	100033	100394
1	99550.8	100145
1	99871.1	99829.2
1	99958.2	99937.6
1	100401	100351
1	99763.7	99990.8
1	100322	100026
1	100543	100299
1	99996.5	100268
1	100285	100112
1	100130	99905.7
1	100001	100133
1	99662	100312
1	100078	99577.3
1	99870.4	100299
1	99836	100073
1	99652.9	100218
1	99794.3	100022
1	100346	99610.5
1	100056	99771.5
1	99638.4	100474
1	99779.1	100197
1	100245	100519
1	99958.8	99952.9
1	100157	99722.4
1	100199	99625.5
1	100085	99470.7
1	99732.1	100505
1	99967.4	100361
1	100164	99305.3
1	100203	99955
1	99612.9	100544
1	99714.9	100320
1	100238	100049
1	100103	99935.5
1	100010	100231
1	100134	100017
1	100113	99981.3
1	99793.2	99974.3
1	100006	99639.1
1	100119	100206
1	99954.2	100230
1	99937.8	100384
1	99884.1	100298
1	100086	99988.4
1	99931.9	100296
1	99829.9	100105
1	100161	99911
1	100403	100062
1	100004	100234
1	99806	100246
1	99975.7	99922
1	100391	100025
1	100472	99474.9
1	100241	99609.8
1	100143	100472
1	100728	99269.5
1	100303	100087
1	99942.8	100098
1	99915.2	99930.2
1	99196.8	100611
1	100202	99375.4
1	99963.4	99778.5
1	100024	99877.4
1	100047	99696.5
1	99689.3	100134
1	100133	99996.2
1	99750.7	99925.7
1	99821.3	99746.5
1	99779.9	100243
1	99624.6	100018
1	101357	99595.6
1	100499	101046
1	99821	100146
1	100134	100155
1	100232	99351.7
1	100140	100330
1	99867.8	100031
1	101090	99324.1
1	100121	99909.8
1	99884.5	100198
1	100036	99853.7
1	100035	100067
1	100238	99597.7
1	99835	100371
1	100124	99866.2
1	99863.1	100279
1	100539	99729.1
1	100036	99743.7
1	99688.4	100057
1	100239	99624.9
1	99702.7	100284
1	100225	99644.7
1	100141	100213
1	99549.1	100459
1	100248	99527.2
1	100023	99936.6
1	100023	99722.6
1	99888.2	99816.4
1	100220	99929
1	100254	99354.1
1	99836.2	99924.9
1	100346	100089
1	99816.9	100271
1	100298	99757.8
1	99968.9	100189
1	99677.6	100239
1	100417	99889.6
1	99904.2	100012
1	99389.1	100505
1	99808.5	100673
1	99957	99886
1	99882.3	100029
1	99860.1	100672
1	100287	100165
1	100093	99824.3
1	99828.6	100171
1	100076	99728.7
1	99780.8	100026
1	99788.5	100560
1	100886	99856.3
1	99590	100070
1	100123	99417.5
1	100246	100338
1	100276	99729
1	100108	100250
1	99964.5	99510.9
1	100098	99985.9
1	99299.8	100487
1	100150	99869.4
1	100299	100045
1	99736.8	100454
1	100369	100048
1	100183	99941.2
1	100147	100277
1	100044	99643.5
1	99969.5	99533.4
1	99852	100075
1	100182	99673
1	100046	99854
1	100476	98987.3
1	100114	100336
1	100359	99749.9
1	100030	100002
1	100179	99501.1
1	100519	99614.7
1	99928.7	100094
1	99092.7	100781
1	100468	99539.5
1	99895.6	99879.8
1	99995.4	100133
1	99914.8	100320
1	100186	99861.7
1	99469	100297
1	100071	99766.7
1	99908.1	99947
1	99732.7	99929.9
1	99663	100410
1	99894.2	99932.4
1	100062	100319
1	99728	100285
1	100376	99299.7
1	100054	99765.7
1	100495	99225.4
1	100363	99667.1
1	100469	99832
1	99657.1	99876.8
1	100225	99591.4
1	100424	99819.2
1	99995.7	100111
1	100049	100209
1	100250	100047
1	100135	99781.4
1	100138	99888.4
1	99999.5	100058
1	100106	99900.7
1	100053	99854
1	100451	99352.7
1	100291	99693.6
1	100373	100222
1	99923.4	100162
1	99576.1	100320
1	100095	100336
1	100077	99780.3
1	99904.2	99728.5
1	99928.9	99675.1
1	100047	99818.4
1	100128	99755.2
1	99843.5	99964
1	99974.7	100030
1	99768.1	100133
1	100153	100008
1	100043	99694.1
1	99909.4	100094
1	100132	100011
1	100377	99760.5
1	100086	99862.4
1	100082	100071
1	100292	100495
1	100418	99167.4
1	100703	99413
1	99703.3	101021
1	99956.7	100288
1	100182	99607.6
1	100092	99645.9
1	99883	100455
1	99828.7	100344
1	99384.2	100847
1	100212	99676.8
1	100277	99961.4
1	99555.6	100793
1	99834.5	100298
1	99676.6	100451
1	100028	99785.9
1	99449.5	100694
1	99690.5	100027
1	100691	98961.2
1	99865.1	100060
1	100105	100186
1	99823.5	100269
1	99216.6	101012
1	100757	99274.8
1	100290	99663.2
1	99713.5	100424
1	99987.1	99848.8
1	99485.2	100217
1	100214	99463.5
1	100329	99850.3
1	99799.4	100159
1	99898.2	100100
1	99751.3	100158
1	100402	99093.3
1	100086	100349
1	100133	100164
1	100260	100038
1	99435.9	100953
1	100148	100244
1	99079.2	101186
1	100050	99903.7
1	99929	100708
1	99600.6	100629
1	100268	99565.1
1	99599.8	100835
1	100070	99755.1
1	99797.9	100017
1	100200	99836.4
1	99899.8	100058
1	100298	100197
1	100129	100167
1	100410	99461.5
1	100102	99973.3
1	100092	99950.1
1	100533	99587.2
1	100133	99711
1	99125	101233
1	99917.9	99888.1
1	99924.3	100057
1	100414	99589.8
1	99834.4	100484
1	99851.2	100231
1	100004	99779
1	100306	100201
1	99898.8	100278
1	100154	99897.2
1	100130	100094
1	100404	99639.8
1	99694.9	100166
1	100011	100522
1	99743	99762.9
1	99631.9	100212
1	99997	100413
1	99871.1	100416
1	100069	99933.2
1	100119	99503.1
1	100234	100184
1	99877	100159
1	100518	99254.9
1	99998.3	99729.4
1	100247	99550.7
1	100081	100131
1	99665.3	100211
1	100268	99877.4
1	99596.8	100279
1	100718	99151.3
1	100050	100054
1	99902.4	100436
1	99816.8	99856.7
1	99682.3	99952.3
1	100092	99369.4
1	99314.8	100715
1	100242	99448.4
1	99885.1	100230
1	100114	99680.3
1	100065	99913.4
1	100060	100086
1	99631.4	100161
1	100063	100065
1	99504.5	100504
1	99859.6	100021
1	100067	100221
1	100169	100163
1	100475	99396.2
1	100115	100180
1	99798.5	99975.2
1	99984.9	100011
1	100010	99871.8
1	100115	100017
1	99640.8	100162
1	99956.9	99586.6
1	100107	100083
1	100566	99709.7
1	99688	99961.1
1	100020	99884.9
1	100064	99726.9
1	100350	100319
1	99573.8	101040
1	100220	99800.4
1	100154	99717.6
1	99706.8	100364
1	100135	100431
1	99388.7	100716
1	100175	99591.1
1	100199	100394
1	100322	99688.7
1	99596.3	99951.6
1	100180	99981.3
1	100252	100238
1	100146	99970.3
1	99752.4	100154
1	99251.3	101229
1	99400.7	100918
1	100096	100222
1	99997.9	99636.1
1	100184	100142
1	99993.7	100725
1	100253	99644.8
1	99939.2	99846
1	99805.2	100045
1	99190.9	100547
1	99851.1	100360
1	99700.7	100369
1	99817.2	100130
1	100239	100014
1	100224	100440
1	100104	100272
1	99803.1	100078
1	100091	99809.8
1	100044	99510.6
1	100088	99887.5
1	100134	99766
1	99744	99835.2
1	99777.6	101129
1	99914.5	99787.4
1	99796.4	100058
1	100001	99743.3
1	99870.2	99759.5
1	100071	100344
1	99995.4	99988.8
1	99933.2	100156
1	99673	100354
1	99965.6	99837.3
1	100104	99692.4
1	99735.6	100367
1	100050	100062
1	100311	100328
1	100107	100393
1	99949.8	100578
1	100155	99867
1	99529.4	100533
1	99966.2	100414
1	100142	99991.5
1	100600	99447.1
1	100060	100372
1	99831.1	100047
1	100068	99872.6
1	99933.2	100220
1	99720.4	99976.1
1	99896.8	99876.3
1	100034	100027
1	100095	100234
1	100106	100509
1	99626.4	100280
1	99567.2	100469
1	99863.9	99774.2
1	100212	99576
1	99182.5	101318
1	99861.3	99903.5
1	100387	99931.6
1	100521	100246
1	100135	99644.4
1	99759.8	100027
1	99929.7	99887.8
1	100241	99642.6
1	100488	100480
1	100144	99630.7
1	99848.2	100032
1	100362	99838.7
1	100081	99840.4
1	99786	100253
1	100045	100020
1	99336.7	101013
1	99927.7	99797.7
1	100155	99929.6
1	99919.5	99757.1
1	99579.8	100565
1	100195	100100
1	100317	99635.8
1	100353	99942.6
1	100213	99737.9
1	99644.1	99918
1	99844.4	99738
1	100105	100112
1	100078	100186
1	100272	100072
1	99789.7	100229
1	99762.6	100505
1	99765.2	100181
1	100313	99724.8
1	100297	100004
1	99994.1	100331
1	99351	100575
1	100030	99805.6
1	100053	99888.8
1	100080	99879
1	99652.5	100182
1	100386	99857.4
1	99959.4	100514
1	100029	99991.4
1	99910.4	99910.2
1	99782.8	100059
1	99893.4	99948.9
1	100275	99857.7
1	100200	100269
1	100077	100052
1	99566.5	99915.3
1	100057	100543
1	99944.7	100043
1	100153	99486.8
1	99706.3	100243
1	99791.5	100090
1	99962.7	99799.8
1	99929.2	99729.7
1	99850.3	100139
1	100049	99832
1	99880.6	100051
1	99972.7	100060
1	99801.8	100061
1	100057	100254
1	99880.5	100110
1	100247	100098
1	99921.3	99952
1	99829.2	100041
1	100260	99816.4
1	99876.4	99905.6
1	100233	99993.8
1	99618.8	100879
1	99938.4	99910.7
1	99875.5	99723.3
1	100060	100520
1	100235	99923.3
1	99764.7	100002
1	100004	100990
1	99986.3	100054
1	100217	99622.8
1	100333	99445.1
1	100179	99729
1	99471.9	100654
1	99717.4	99837.6
1	99885.7	99917.8
1	100130	99603.7
1	99871	99929.2
1	100123	100366
1	100289	99244.8
1	100542	99955.7
1	99983.8	99788.1
1	100158	99939.3
1	100316	99960.5
1	99853.1	99818.4
1	100139	99835.7
1	100641	99915.6
1	99985.7	99974.3
1	100221	100137
1	100060	100621
1	100153	99914
1	99693.7	100074
1	99744.8	100128
1	100050	99756.2
1	99653	99998
1	100105	100191
1	100653	99982.9
1	100076	99828.7
1	99910.1	100096
1	99944.4	99754.3
1	100152	100382
1	100009	100148
1	100250	99941.1
1	99969.7	99941.1
1	100096	100154
1	99775.7	100059
1	100038	99719.6
1	99886.1	99755
1	100368	100523
1	100143	99369.5
1	100111	99585.2
1	100005	99684.6
1	100209	99785.9
1	99522.4	100711
1	99944.8	99911.4
1	100588	99882.2
1	100067	99766.3
1	99972.9	99722.5
1	99805.5	99873.6
1	100033	100137
1	100064	100014
1	99477.6	100642
1	99611.8	100599
1	99931.7	100214
1	100182	100021
1	99909.9	99921
1	99872.8	99895.9
1	99893.7	100301
1	99899.7	99998.9
1	100224	99695.8
1	100322	100148
1	99310.6	101170
1	100017	99753.4
1	100255	100191
1	99794.9	100084
1	100325	100049
1	100258	99916
1	99967.3	99759.3
1	100039	100351
1	100192	100564
1	100306	99821.4
1	99569.5	101259
1	100180	100146
1	100048	99817.3
1	99712.8	100235
1	100059	99834.2
1	100271	99326.9
1	100423	99903.9
1	99695.7	100106
1	99958.5	100036
1	99827.6	100347
1	99769.7	100158
1	100651	99818.7
1	99890.3	100133
1	100114	99677.3
1	100124	100175
1	99966.1	100028
1	100074	99621.1
1	99277.3	100622
1	99782.1	100600
1	99696.1	100429
1	99369.9	100489
1	99845.3	100057
1	99827.3	100402
1	100153	100267
1	100123	99715.6
1	100356	99979
1	100117	99919.9
1	99498.6	100567
1	100023	99757
1	99885.3	100134
1	99869	100110
1	99637.4	100244
1	100020	99965.6
1	99948.6	99799.5
1	99893.9	100312
1	99759.9	100215
1	99752.1	99992.1
1	100023	99938.2
1	99809.2	99898.8
1	99959.6	99911.2
1	99817.4	99901.6
1	99738	99980
1	100038	100002
1	99883	100212
1	100095	100100
1	100217	100238
1	99963.6	99987
1	100140	99684.3
1	100392	99412
1	100261	99451.7
1	99963.9	100392
1	99500.1	100405
1	99989.6	99813.9
1	100215	99813.8
1	99988.6	100145
1	100275	99664.4
1	100296	99353.8
1	100331	100232
1	100136	99842
1	100192	99662
1	99733.3	100213
1	100467	99810.5
1	99953.2	99978.3
1	99883.5	99757.9
1	99890	100213
1	99294.1	101102
1	100613	99631.6
1	99530.7	101063
1	100048	99885
1	100099	99987.2
1	99981.9	99722.6
1	100537	99517.6
1	100636	98793
1	100431	99937
1	99961	99799.4
1	100284	99807.2
1	99752.8	100014
1	99910.8	100295
1	99864.9	100191
1	99745.7	100694
1	99850.7	99635.2
1	100163	100424
1	100054	100381
1	98741.1	101705
1	100593	99021
1	99799.3	100012
1	100037	99922.4
1	99681.9	100312
1	99801.8	100426
1	99987.4	100786
1	100150	100146
1	100111	99742.2
1	100087	99729.6
1	100127	99702.6
1	100059	100055
1	99894.8	99951.3
1	100287	99994
1	100035	99963.6
1	99630.5	100603
1	100034	100171
1	100019	100101
1	100215	100538
1	100010	100221
1	99591.7	100968
1	99808.1	99907.5
1	99472.1	100959
1	100351	100165
1	99831	100453
1	100112	99772.8
1	100084	100005
1	100696	99670.2
1	99723.5	100046
1	99988.4	99943.1
1	99998.9	100023
1	100321	99188
1	100144	100116
1	99983.8	99726.4
1	100378	99655.2
1	100793	99340.4
1	100127	100659
1	100263	99358.9
1	100404	100156
1	99498.3	100270
1	100082	100286
1	100139	100048
1	100142	99926.5
1	100504	99820.7
1	99334.2	100725
1	100042	100121
1	99818.8	100041
1	100023	99914.4
1	99673.7	100072
1	100116	99625.1
1	100183	99712.8
1	100238	99234.9
1	100668	99465.6
1	99987.4	100162
1	100285	99962.6
1	100095	99804.9
1	99850.6	100061
1	99691.4	100676
1	100116	99984.8
1	100074	101137
1	100119	99945.5
1	99869	99881.7
1	99854.8	100110
1	100086	100304
1	100249	100156
1	100029	99808.4
1	99628.7	99881.6
1	100353	99339.8
1	100202	99836.5
1	100353	99657.1
1	99652.6	100168
1	100820	99124.1
1	100309	99725.5
1	100280	100238
1	99749.3	100035
1	100165	99712.3
1	100475	99757.6
1	99571.3	100783
1	100598	98999.6
1	99892	99719.4
1	100054	100010
1	100123	99567.8
1	99890.7	100203
1	100171	100105
1	100157	99600.2
1	100317	100096
1	100359	99483.7
1	100191	100172
1	100222	99951.2
1	100069	100339
1	99608.8	100568
1	100012	99828.5
1	99680.6	100397
1	100256	100090
1	99871.7	99823.3
1	100098	100242
1	99800	100420
1	100594	99218.7
1	98858.2	101401
1	100005	99585.6
1	99864	100315
1	99712	100076
1	99932	100100
1	99344.4	100923
1	99836	99997.6
1	100561	99617.8
1	99672.5	100173
1	100058	100062
1	99697.3	100546
1	100213	100164
1	100123	99086.1
1	99802.2	100219
1	100122	99795.9
1	99857.1	99876.3
1	99960.2	100312
1	99928	100246
1	99556.7	100162
1	99957.3	99982.3
1	99973.7	99977.1
1	99909.4	100250
1	100086	100018
1	99876.1	100351
1	100079	100204
1	99602.6	100719
1	100362	100105
1	99711	100197
1	100265	99524.4
1	100489	99227.5
1	100344	100246
1	100227	100100
1	100195	99958.7
1	100815	98572
1	100018	100315
1	99845.5	100046
1	100343	99940.6
1	99732.8	100119
1	100146	99703.5
1	100382	100026
1	100307	100416
1	99826.9	99884.5
1	100358	99166.2
1	100188	99922.3
1	100145	99852.8
1	99831	99955.3
1	101014	98875.3
1	100111	99930.2
1	99847.4	100313
1	100158	99094.3
1	100131	100051
1	99846.7	100305
1	100230	99570.9
1	99772.9	99611.8
1	99921.7	100289
1	100140	99809.1
1	100132	100214
1	100028	99711.7
1	100057	99954.3
1	99684.7	100598
1	99528.5	100199
1	99894.9	100329
1	99334.5	101057
1	99774.2	100091
1	99995.8	99535.9
1	99770.7	100077
1	100540	99792
1	99866.9	99919.2
1	100359	100877
1	100068	99899.6
1	100144	100218
1	100177	99609.4
1	100194	99698.2
1	100047	99969.1
1	100056	100164
1	99901	100163
1	99900.2	100393
1	100009	99586.6
1	99867.3	100141
1	100272	99828.3
1	99668.7	100227
1	100076	100005
1	100203	100090
1	100031	99495.3
1	100120	99944.4
1	100285	100056
1	99945.1	99672
1	100124	99534.2
1	100225	99673
1	100720	99282.7
1	100005	99721.3
1	100133	99760.2
1	99775.1	100027
1	100327	99788.5
1	100283	100125
1	100376	99848.3
1	100028	99837
1	100047	100071
1	100172	100249
1	99893.3	99944
1	100962	99224.8
1	99738.9	99897.7
1	100030	100001
1	99790.1	99968.3
1	100048	100178
1	100230	99819.9
1	100037	100377
1	100133	99781.2
1	100436	100042
1	100290	99433.2
1	99972.8	100448
1	100059	99712.8
1	100214	99669
1	100057	100477
1	100050	99533.4
1	100475	99249.1
1	99778.5	100029
1	100176	99843.2
1	99962.3	99840.7
1	99845.8	100530
1	100285	99367.3
1	99049.4	101059
1	100131	99802.7
1	100071	100014
1	99937.1	99790.8
1	100398	100051
1	99667.4	101719
1	100013	99883.4
1	100014	100005
1	99846.1	100214
1	100045	100035
1	100254	100198
1	100110	100125
1	99672.8	99990.7
1	100512	100417
1	99550.8	100148
1	100128	99938
1	99685.6	100078
1	99881.9	99770.9
1	99945.4	99827.7
1	100227	99777.9
1	99856.4	100311
1	100886	98667.2
1	100599	99320
1	100197	99784.4
1	99921.8	100218
1	100372	100055
1	100696	99412.9
1	99962.3	99758.1
1	99945.8	100354
1	100173	99975.1
1	99872.3	99845.9
1	99987.3	99664.9
1	100173	99532.6
1	100251	99969.9
1	100311	99958.9
1	99975.5	99887.9
1	100252	99566.7
1	99970	100386
1	100386	99877.5
1	100066	100002
1	99938.6	100228
1	99919.8	99597.3
1	99982.9	99865.3
1	100165	100072
1	99885.7	100212
1	100016	100204
1	99871.5	100221
1	100544	99899.7
1	100004	100099
1	100519	99687.7
1	99851.9	100798
1	100020	100407
1	99723.6	100134
1	99547.4	100386
1	100401	99537.6
1	99961.2	100309
1	99648.2	100351
1	99946.2	99966.4
1	100382	99480.2
1	100869	99112.2
1	99783.1	100360
1	99869.8	100731
1	100156	99765.6
1	100144	100234
1	100455	99602.1
1	100056	100203
1	100208	99851.2
1	99972.1	99998.1
1	100196	99875.7
1	99896.5	99972.6
1	99912.7	100404
1	100132	99902.8
1	100264	99647.4
1	100258	99379.1
1	100105	100222
1	99801.6	100281
1	99807.6	100198
1	100173	100103
1	100275	99787.8
1	99409.8	100784
1	99806.4	100201
1	99907.6	99971.7
1	99723.2	100296
1	99846	99899.9
1	100073	99972.6
1	100302	99688.1
1	99926.7	99897.4
1	99964	100397
1	100424	99596.2
1	99713.8	99920.5
1	100027	99873.7
1	100374	99409.8
1	100089	99688.3
1	100157	100132
1	99979.9	99878.6
1	99986.2	99825.7
1	100016	99784.5
1	100618	99213.9
1	99717.4	99889.2
1	100157	99731.5
1	99921.1	100149
1	100119	99713
1	100144	99911.5
1	100185	99765.7
1	100266	99543.3
1	99916	100303
1	100043	100328
1	100152	100054
1	99903.4	99510.1
1	100054	100267
1	100312	100139
1	99808.6	99930.4
1	100332	100601
1	99952.8	99763.6
1	100087	100107
1	99967	100216
1	100193	99661.8
1	100286	99793.6
1	100506	99134.3
1	100010	99875
1	99434.1	100336
1	99767.3	100532
1	99937.7	99989
1	99838.2	99981
1	100139	100126
1	100259	99677
1	100049	100017
1	99644.3	100490
1	100514	100404
1	100332	99772.4
1	99636.8	100626
1	99819	100003
1	99638.5	100389
1	100070	99641.9
1	100174	99900.6
1	99711.1	100162
1	100149	99779.1
1	100054	99577.3
1	99812.9	100092
1	99676	100009
1	99875.5	100472
1	99993.9	100138
1	100045	100338
1	99775.9	100029
1	100512	99659
1	100219	99974.8
1	100249	100181
1	99712.2	99948.7
1	100296	99669.5
1	100273	100151
1	99866.3	100140
1	99909.5	100146
1	99758.3	99913
1	100339	99673
1	100157	99757.1
1	100160	100082
1	99872.3	100830
1	100009	100127
1	99730.2	100601
1	100109	99654.1
1	99676.3	100313
1	99790.1	100157
1	99779.1	100453
1	100078	99601.2
1	99877.1	100142
1	100028	99703
1	100063	99719.6
1	99964.7	100131
1	100137	99904.7
1	99887.6	100245
1	99779.4	99958.5
1	99789	100284
1	100016	100341
1	99733.2	99804.5
1	100157	100462
1	100040	100307
1	100065	99930.1
1	99468.2	100373
1	99981.6	100247
1	100219	99561.2
1	100070	99658.5
1	99754.2	100149
1	100131	99844.8
1	99657.4	99944
1	99214.8	100639
1	100268	99312.4
1	99649.1	100301
1	100030	99772.3
1	100149	99810.5
1	100011	99959.8
1	99530.2	100478
1	99337	100595
1	99903.9	100009
1	100062	99785.9
1	99834.8	99846.5
1	99356.6	101086
1	100194	100097
1	100257	99257.3
1	99184	101059
1	100487	99507.3
1	100586	99662.1
1	99875.2	100380
1	100117	100148
1	100011	99747.9
1	100165	99623.5
1	99814.6	100179
1	99408.4	100351
1	99901.5	99852.8
1	100279	99907.6
1	100052	99778
1	100001	100360
1	100059	100030
1	100178	99964.5
1	99657.3	99800.7
1	100421	99735.4
1	100038	100240
1	100154	99852.7
1	99967	100072
1	100184	99956.4
1	99909.5	100272
1	100074	99416.7
1	100464	99922.2
1	100073	100290
1	100445	99545.9
1	99759.3	100033
1	99962.2	99988.6
1	99938.3	99834.6
1	99443.4	100743
1	99654.5	101061
1	100198	99927.8
1	99869.7	100566
1	99907.6	99639.5
1	99717.6	100253
1	99109.2	100764
1	99473.7	100610
1	99930.1	99840
1	100300	99353.5
1	100600	100285
1	100213	99775.6
1	100159	99747.1
1	99958.2	100543
1	99675.9	99811.6
1	99965.2	100393
1	99917.6	99791.9
1	100600	99989.9
1	99924.8	100295
1	99855.1	99792.7
1	100001	99835.9
1	100196	100400
1	99831.9	99872.7
1	100084	99671
1	99860.7	100196
1	99950	100109
1	99662.9	100849
1	100649	99888.9
1	100096	100193
1	100312	98878.5
1	99593.6	99965.7
1	100175	100230
1	99456.7	100570
1	99938.3	100179
1	99660.2	100449
1	99823.9	100550
1	100013	100619
1	100259	100038
1	100255	99754.9
1	100238	99922.5
1	99507.2	100498
1	99776.6	100611
1	100149	99771.8
1	100010	100688
1	100003	99789.6
1	99970.8	99884.1
1	99806.6	100007
1	100095	100093
1	99604.8	100112
1	99327	100767
1	100235	99704.1
1	100563	100094
1	100251	99653.8
1	99969.8	99869.2
1	100069	99650.4
1	99775.3	100016
1	99787.7	99968
1	99428.9	100535
1	100045	100248
1	100044	99872.8
1	99989.2	100464
1	99852.7	100108
1	101026	98501.7
1	100045	100029
1	100332	100117
1	100192	99612.6
1	99992.1	99423.5
1	99894.1	99917.2
1	100155	99889
1	99953.6	99594.8
1	100080	99959.9
1	100628	99731.5
1	99911.3	100049
1	99815	100293
1	100276	100246
1	100673	98725.2
1	99992.7	100036
1	99883.6	100089
1	100004	99503.2
1	99633.2	100631
1	100138	99956
1	100257	100155
1	99808.3	101067
1	100034	99987.3
1	100097	100228
1	100098	99979
1	99780.4	100113
1	99888.9	99836.8
1	100753	99918.5
1	99418.9	100649
1	99969.5	99782.4
1	100125	100242
1	100685	99998.6
1	100374	99570.2
1	100207	99993.6
1	100091	100750
1	100018	99791.2
1	100062	100362
1	100479	99568.6
1	99822.3	100212
1	99158.4	100794
1	99807.2	100365
1	99960	99896.1
1	100192	99973.1
1	99491.3	100274
1	99991.6	100159
1	100279	99832.2
1	99873.5	99666.3
1	100329	100112
1	100180	100524
1	99894.9	100160
1	100508	99786.2
1	99549.8	100630
1	100911	98673.7
1	100157	99903.7
1	99825.1	99780.3
1	99950.1	99982.2
1	100544	99540.2
1	100427	99805.4
1	100597	100645
1	100094	100350
1	99500.2	100333
1	99629.7	100086
1	99645.9	100415
1	100161	100261
1	100325	99897.6
1	99871.9	100233
1	100243	99960
1	99795.5	100167
1	100533	99946.7
1	99859.7	100031
1	100322	100147
1	99962	99880.9
1	99892.2	100302
1	99862.5	100043
1	100426	100113
1	100094	100072
1	100265	99149.3
1	100735	99166.7
1	100122	100000
1	100014	100247
1	99447.6	100682
1	100293	100079
1	100127	99909.4
1	99801.2	99826.8
1	99617.2	100283
1	100163	99718
1	99975.6	99937.7
1	99853.5	99980.4
1	99983.8	100036
1	99832.9	100409
1	100373	100274
1	99808.4	99892
1	100059	100064
1	100263	100042
1	99980.5	100184
1	99933.7	100005
1	100002	99678.1
1	99802.8	100152
1	100071	100004
1	100343	99960.4
1	100355	100168
1	100231	100142
1	99909.2	100016
1	100278	100172
1	100181	100092
1	99758	100069
1	100600	99615.8
1	100125	100168
1	100328	100135
1	100051	99970.2
1	100312	100240
1	100173	99387.5
1	100129	99828.4
1	99448	100060
1	100125	100169
1	99614.1	100177
1	99837.1	99911.3
1	100432	99159.4
1	100166	100021
1	100120	100172
1	100231	100096
1	99903.4	100002
1	99865.5	100332
1	100504	99468
1	100104	99722.6
1	99744.3	99998.8
1	100112	99802.1
1	100101	100033
1	99660.8	100253
1	100291	99481.4
1	100012	99698.3
1	100144	99953.3
1	100136	99514.8
1	100452	99574.9
1	101133	98382.8
1	99838.5	99822.9
1	99863	100052
1	100498	100039
1	99988.3	100058
1	100059	100082
1	99832.8	100145
1	99602.7	100106
1	99467.8	100970
1	100653	99941.5
1	100012	99977.1
1	99702.3	100066
1	100190	99895.3
1	99983.9	100145
1	100139	99911.3
1	100370	100466
1	100392	100138
1	100302	99867
1	99872.3	100105
1	100070	99638.5
1	100187	99617.3
1	99983.7	100061
1	99927.5	99796.5
1	99734.9	99930.6
1	99891	99745.4
1	100209	99524.1
1	100484	99263.7
1	100448	99974.8
1	100089	99661.4
1	100431	99494.2
1	100108	99995.2
1	99904.6	99676.6
1	100561	100163
1	100041	100388
1	99942.3	100455
1	100300	99237.3
1	100360	99981.4
1	99290.2	100340
1	99491.3	100299
1	100040	100094
1	100360	99877.2
1	100246	99199.4
1	100368	99692.4
1	100397	99878.5
1	99728.9	100016
1	99911.7	99818.5
1	100338	100427
1	100020	100080
1	100245	99605.2
1	100186	99866.9
1	100098	99898.9
1	99600.8	100506
1	99811.1	100150
1	100085	99406.8
1	99426.5	100302
1	100007	100296
1	100829	99368.6
1	99491.6	100401
1	100579	99939.4
1	100176	100014
1	99746.6	100209
1	100257	99460.9
1	100313	99432.7
1	100456	100271
1	99859.4	99891.7
1	99997.3	99657.4
1	100163	100440
1	99463.6	100973
1	100515	100073
1	100192	99069.9
1	100346	100139
1	100019	99925.8
1	100168	99796.8
1	100367	100304
1	99965.8	100123
1	100727	99388.3
1	99823.2	99962.7
1	99554.2	100473
1	99875.9	100191
1	99884.8	100093
1	99733.8	99762.4
1	99849.6	100079
1	100046	100041
1	100054	99935.8
1	99853.3	99961.7
1	99466.2	100045
1	100124	100118
1	100090	100213
1	100475	99562.4
1	100348	99845.3
1	100492	100032
1	100269	99630.8
1	99627.3	100573
1	99873.5	100047
1	100095	99929.2
1	100411	100132
1	100340	99894.9
1	100214	99533.5
1	100407	99432.1
1	99957.4	100260
1	100363	99937.5
1	99866.8	100211
1	100066	100086
1	99745.2	100074
1	99770.7	100612
1	100689	99184.3
1	99886.9	99850
1	100055	99770.1
1	99513.1	101058
1	99871	100188
1	100060	99758.5
1	99676.1	99887.3
1	99833.9	100070
1	100356	99730.6
1	100457	99968.5
1	100070	100149
1	100622	99051.9
1	100241	99444.1
1	99859.5	99896.2
1	99759.1	100043
1	99919.5	99826.1
1	100189	100066
1	100229	99845.4
1	100093	99775.8
1	100544	99824.1
1	99742.7	100192
1	100490	98684.3
1	99818.1	100230
1	100027	99949.5
1	100144	99557.8
1	99595.4	100418
1	100023	100217
1	99921.1	99708.6
1	99609.9	99964.2
[truncated: 4,001 more rows]

## Sheet: RNG Syn Clusters SEED 3 TAB2
Clusters	x	y
1	100097	99962.5
1	100344	99688.2
1	100256	100260
1	100567	99675
1	99570.7	100684
1	100068	100278
1	100480	99260.3
1	100081	100269
1	99967.1	100235
1	99904.8	99841.6
1	99758.3	100262
1	99979.2	99856.2
1	100146	100077
1	100227	100022
1	99987.8	100018
1	99763.5	99943.4
1	100297	99760.7
1	99616.2	100226
1	100372	100064
1	100444	99523
1	100036	99705.3
1	100025	100554
1	100061	99988.8
1	99525.4	100311
1	99953.2	99888.9
1	99752.4	100093
1	100230	99736
1	100219	99801
1	100400	99821.1
1	100579	99916.3
1	100552	99812.4
1	100089	99966.9
1	100078	99528.7
1	100098	100061
1	100282	100185
1	100025	100192
1	100099	99638.8
1	100164	99981.5
1	100076	99865.6
1	100267	99732.1
1	100245	99421.4
1	99886.5	100065
1	100207	99721.2
1	100349	100203
1	100751	99563.1
1	100329	100157
1	100198	100197
1	100583	99242
1	99630.9	100806
1	100110	99644.2
1	100165	100393
1	99458.8	100400
1	100141	99991.8
1	99681.5	100395
1	99869.3	99822.7
1	100053	99962.2
1	100056	100033
1	100180	100497
1	99595.2	100459
1	99855.3	99722.6
1	99909.6	100319
1	100010	99740.3
1	99628.2	100575
1	99529	100614
1	99704.8	100518
1	100013	100274
1	100335	100019
1	99810.8	100664
1	100259	99987.1
1	99990.6	100111
1	99988.2	100047
1	99678.7	101018
1	99423	100797
1	100480	99387.7
1	99959.6	100293
1	100253	99988.5
1	99957.4	99803
1	100128	99847.9
1	99877	99946.6
1	100231	99337.3
1	99838.1	99885.3
1	100014	99559
1	100253	100229
1	99572.2	100412
1	99965.9	99794.4
1	100084	100184
1	100710	99497.9
1	99934.5	100199
1	100010	99807
1	99749	100362
1	100281	99515.5
1	100481	99767.4
1	100311	99932
1	100828	99563.2
1	99839.7	100413
1	99670.6	100047
1	100025	99995.3
1	99997.8	99860.2
1	99918	100031
1	100028	99623.7
1	99527.8	100082
1	99990.2	100120
1	99992.6	99824
1	99722.5	99924.7
1	99815.9	100314
1	100053	100101
1	100105	99704.4
1	100257	99398.4
1	100065	99979
1	100181	100138
1	99625.9	100332
1	100006	100097
1	99940.9	99926.6
1	99930.1	99992.1
1	99853.4	100172
1	99792.6	99940.5
1	99887.3	100376
1	99990.2	100172
1	99852.7	99700.1
1	99860.8	100245
1	100082	100041
1	100269	99631.8
1	100188	99190.5
1	100171	99875.8
1	100169	100291
1	100342	99784.2
1	100291	99758.5
1	99953.6	100269
1	99995.7	99794.4
1	99880.2	99821.5
1	100165	99996.2
1	99814.6	100619
1	100341	99742.5
1	100244	100010
1	99727.4	100021
1	99070.7	100915
1	99482.7	100238
1	99886.8	99958.6
1	100191	100170
1	100551	100346
1	99672.1	100009
1	99836.2	100109
1	100394	99701
1	99708.3	100704
1	100113	99988.4
1	100098	100194
1	99875.2	100359
1	99963.1	100559
1	100141	100672
1	99971.5	99990.2
1	99875.1	100055
1	100111	100685
1	99050.4	100961
1	99807.1	100312
1	100264	99996
1	99752	99871.6
1	99860.6	99583.1
1	100001	100221
1	100478	99333.1
1	100003	99680.8
1	100062	99937.4
1	100335	100122
1	100692	100059
1	99797.6	99672.7
1	100079	99863.9
1	99940.7	99851.9
1	100042	100399
1	100010	99968
1	99858.1	100006
1	100032	100224
1	99727.8	100377
1	100474	99165.5
1	100362	100354
1	99612.6	100245
1	99852.2	100433
1	100490	99494.4
1	99812.3	99786.5
1	99748.9	100277
1	100186	100088
1	100150	100352
1	99883.9	99942.6
1	99888.7	99969.5
1	99771.9	100095
1	99872.3	99576.7
1	100644	98710.2
1	99767.7	100059
1	99798.9	100614
1	100105	99479.2
1	99976.3	99686.2
1	99576.8	100426
1	100083	100085
1	100581	99903.5
1	100029	100336
1	99738.1	100068
1	101005	98905.7
1	99849.8	99967.4
1	99807	100171
1	99764.1	99959
1	99669.2	100419
1	99946.6	99983.9
1	99777.1	100070
1	100315	100499
1	100148	100131
1	99724.9	100216
1	100159	99676.1
1	100449	100367
1	99757	99914.2
1	100549	99647.4
1	99936.6	99973.5
1	99486.6	100071
1	100214	100006
1	100005	99578
1	100249	99735.8
1	99897.2	99837.8
1	100310	99687.8
1	99953.5	100190
1	99802.7	100208
1	100117	99871.1
1	100214	99752.6
1	99435.7	100934
1	101028	99641.2
1	100375	100195
1	100140	99967.4
1	99705.1	100008
1	100270	100488
1	99901.1	100259
1	99904.1	100337
1	99823.6	100017
1	100703	99602.6
1	99961.1	99775
1	100219	100080
1	100136	100011
1	100386	100137
1	100101	99862.5
1	100296	99442.9
1	100218	100278
1	99888.5	99703.5
1	99707.7	99848
1	100046	100148
1	99712.9	99756.5
1	100042	100030
1	99335.8	100617
1	99810.7	100214
1	100055	100004
1	99735.9	100611
1	100002	100646
1	99902.3	99708.4
1	100273	99736.6
1	100598	99432.6
1	100500	99358.1
1	100181	100356
1	100054	100076
1	100544	99396.3
1	99978.3	100073
1	99782.3	100556
1	100096	99831.7
1	99710.8	100348
1	99874.9	99719.7
1	99942.8	100135
1	99854	100184
1	100244	99840.6
1	99781.3	100152
1	99821	100129
1	99879	100506
1	99147.5	101361
1	99779.7	100831
1	99941.6	100069
1	99990.6	100369
1	100060	99787
1	100046	100152
1	100286	99340.4
1	100076	99903.6
1	100315	99723.5
1	100501	99433.3
1	99906.2	99776.3
1	99679.4	100683
1	100333	99451
1	100058	99765.5
1	100109	100090
1	100121	100137
1	100015	99889.8
1	99895.5	100285
1	99836.7	99725.3
1	100139	100072
1	100707	99331.6
1	100061	99681.9
1	100085	99261.3
1	99651.1	100015
1	100111	99835.1
1	99747.7	100088
1	99877	100015
1	100097	100137
1	99995.5	100316
1	99872.5	99987.4
1	100133	99655
1	100753	99299.1
1	100388	99335.1
1	99874.8	99961.9
1	100155	99721.6
1	99995.5	99851.8
1	99836.8	100256
1	100191	100016
1	100307	99953.7
1	99732.6	99908.3
1	100504	99507.1
1	100648	99713
1	99832.5	99916.8
1	99681.8	100242
1	99842.5	99857.9
1	100108	99452.8
1	99875.8	100627
1	100334	99588
1	99600.3	100069
1	100334	99658.9
1	100577	99155.4
1	100306	99511.2
1	99763.5	101011
1	99808.1	100248
1	99965.5	100018
1	99655.1	100872
1	100048	99874.7
1	99960.5	100021
1	100218	99734.3
1	99668.1	100017
1	99558.6	100148
1	99878.7	100287
1	100232	99962.1
1	100246	99697.3
1	100287	99767.9
1	99761.8	100088
1	99784.1	100752
1	99807.4	100101
1	100403	99906.1
1	99927	99928.3
1	100275	100436
1	101070	99186.8
1	99843.6	99966.7
1	99664.2	100300
1	100089	100631
1	100085	100311
1	100364	99485.6
1	99727.7	100497
1	99747.1	100590
1	99932.5	100024
1	99787	99979.5
1	99785.1	100366
1	99941.4	100318
1	99882.3	99899.5
1	100229	100115
1	99820.3	100255
1	99620.8	100705
1	100490	99767.7
1	100082	99994.6
1	100074	100065
1	99982.3	99855.7
1	99959.1	100071
1	100393	99282.2
1	100300	98984
1	100039	100097
1	100020	100098
1	99743.9	100677
1	100216	99751.2
1	100382	99500.2
1	99895.1	100281
1	99729.8	100000
1	100382	100152
1	100153	99757.7
1	99761.1	99758.5
1	99794.4	100107
1	100656	99788.4
1	99835	99977.4
1	100371	100427
1	99631.8	99915.9
1	100208	100022
1	100618	100229
1	100224	99639.7
1	100032	100410
1	100320	100309
1	99866.1	100034
1	99754.1	100118
1	99811.8	100288
1	100027	99632.3
1	99843.6	100731
1	100184	99997.1
1	99850.5	100445
1	100061	100085
1	99919.1	99724.1
1	99681	100443
1	100024	99655.8
1	99777.5	99927.3
1	99910.4	100031
1	100440	99633.2
1	99466.8	100304
1	100677	99612.1
1	99799.7	99938.3
1	99816.9	100065
1	99884.6	99862.4
1	99830.3	100132
1	99650.5	100369
1	100092	100132
1	100459	99828.1
1	99957.8	100037
1	99893.2	99766.2
1	100149	99692.7
1	100066	100141
1	100228	99626.7
1	100054	99587.8
1	99847.5	100268
1	99845	99934.2
1	100094	99853.4
1	100442	99395.5
1	99839.8	99944.2
1	99780.9	99847.4
1	99865.3	100021
1	99910.9	100013
1	100065	100001
1	99881.4	100103
1	100168	99908.8
1	99915.7	99793.2
1	99664.9	100484
1	99953.4	100753
1	100017	100018
1	99727.3	99967.2
1	99942.5	100385
1	100120	99998.6
1	99674.6	99740.6
1	99982.9	99820.9
1	100177	100090
1	100558	99489.1
1	100129	100248
1	100468	99862.1
1	99922.4	100160
1	100085	99835.7
1	100280	100315
1	100101	100145
1	99979.3	99905.5
1	100598	100112
1	99835	100094
1	100197	99563.6
1	99666.3	100321
1	99652.2	100178
1	100229	100210
1	100174	100172
1	100283	99584.6
1	100005	100031
1	99651.5	100331
1	100208	99665.6
1	99905.3	99869.8
1	100370	100139
1	99704.2	100675
1	99975.9	99901.8
1	100503	99263.9
1	99972.1	100003
1	100238	100199
1	100017	99831.8
1	100038	100285
1	99985.9	100019
1	100329	100133
1	100072	100022
1	99951.2	100159
1	100113	99946.2
1	99777.1	99794.2
1	100233	99608
1	100031	99927.3
1	99741.3	100052
1	100239	100016
1	100003	99981.6
1	100128	99781.9
1	100267	99262.6
1	100350	99993.2
1	100141	99773.5
1	100149	100054
1	100469	100404
1	100107	99830.4
1	99713.5	100118
1	100588	98967
1	99991.8	100073
1	100039	99563.9
1	99972.3	100276
1	100157	99945.5
1	99977.7	99723.5
1	99824.6	100032
1	99671.1	100515
1	99946.4	100146
1	100214	99344.9
1	99383.5	100729
1	100331	99644.7
1	100247	99594.1
1	100435	99594.2
1	99361.1	100610
1	99888.4	99923.7
1	100184	99927.4
1	100298	99617
1	99597.1	100545
1	99954.1	100089
1	100337	99946.9
1	99974.7	100225
1	99699.6	99798.8
1	99881.9	99673.8
1	99843.7	100344
1	100129	100249
1	99798.6	99737
1	100088	100229
1	99626.4	100365
1	100626	99251.3
1	100111	100213
1	100040	99844.3
1	99942.5	99722
1	100454	99703
1	100201	99708.5
1	99895.7	99933.8
1	99915.5	100369
1	100113	99924.9
1	99826.8	100287
1	100252	99845
1	99870.2	100192
1	100152	100016
1	100344	100319
1	100108	100030
1	99925.2	99880.6
1	100129	100093
1	100060	100176
1	100040	100375
1	100112	99303.4
1	100024	99836.1
1	100044	100228
1	100418	99734
1	99793.7	100427
1	100047	100130
1	100042	99470.7
1	99679.1	99992
1	100012	99618.4
1	99653.9	100012
1	100524	99969.3
1	100099	99772
1	99332.2	100655
1	99666.3	100373
1	100175	100003
1	99956.6	100075
1	100516	99435.1
1	99832.2	99722
1	99726.7	100206
1	100136	99892.9
1	99964.1	100248
1	99769.8	99675.5
1	100182	100339
1	99998.1	99587.7
1	99923.2	100366
1	100240	100063
1	99036.7	100812
1	100287	99924.4
1	99973.8	100199
1	100014	100240
1	99748	100150
1	99909.2	100643
1	100012	100369
1	100424	99965.3
1	99969.4	100217
1	100201	99859.3
1	100339	99784
1	100055	99797.8
1	99829.3	100248
1	99912.4	100018
1	99931.8	100248
1	100271	99688.4
1	99729.5	100316
1	100222	100096
1	99812	100444
1	99823.1	99998.4
1	100077	99767.6
1	100258	99630
1	99806.5	99787.7
1	99565.7	100199
1	100148	99850.6
1	100298	99533.9
1	100088	99825.3
1	99844.3	99928.3
1	99788.8	100036
1	100390	99838.1
1	99832.1	99897.9
1	100248	100511
1	99893	99877
1	100009	99650.4
1	99816.6	99842.6
1	100001	100006
1	99889.4	100051
1	100400	100204
1	100198	99619.6
1	99886.6	100039
1	100011	99967.3
1	100042	99683.7
1	99321.5	100785
1	99984	100148
1	100209	99587.1
1	100348	99885.9
1	99753.2	100254
1	100256	100250
1	99812.6	99754.7
1	100338	99235.4
1	100548	99359.7
1	100060	99924.8
1	100420	99471.6
1	100437	100040
1	100630	99972.9
1	99850.6	100336
1	100381	99771.1
1	100191	99909.2
1	99641.2	100340
1	100007	99847.6
1	99963.9	100250
1	99751	100064
1	100058	99692.6
1	100604	99099.5
1	99879.6	99910.3
1	99980.9	99668.9
1	99938.7	99499.7
1	100162	100118
1	100353	99522.5
1	100261	100156
1	99878.3	99791.2
1	99916.4	99735.5
1	100275	99993
1	100053	99733.9
1	100310	100072
1	99901	99781.8
1	99910	100032
1	100110	99535.1
1	100329	99862.1
1	99930.8	100230
1	99764.2	100120
1	100067	100094
1	100077	100034
1	99707.7	100472
1	100131	100423
1	100114	100033
1	100196	99796.4
1	100655	98868.2
1	99652.4	100611
1	100128	99848.5
1	100102	99758.1
1	99196.9	100933
1	99652.3	100351
1	100545	99811.8
1	100176	100109
1	99644.6	100032
1	100535	99647.9
1	100021	100287
1	99975.3	99976
1	101092	99177.2
1	100129	100296
1	100184	99436.1
1	99346.7	100782
1	99202.5	100540
1	99953.7	100187
1	99758.6	100006
1	100015	99868.4
1	99804.8	99797.3
1	99858	100254
1	100311	100104
1	100156	100076
1	100106	100094
1	100188	99838.4
1	99882.1	100067
1	99767.3	100297
1	99554.1	100402
1	100768	99597.3
1	100265	99565.3
1	99645.2	100218
1	100035	100362
1	100277	99983.9
1	99683.5	100273
1	99911	100180
1	100769	98867.9
1	100899	98375
1	99993	100204
1	100312	99876
1	99756.3	99931.2
1	99891.9	99713.3
1	100696	98630
1	99852	100201
1	99977.5	99855.9
1	100198	100081
1	100045	99535.1
1	99879.1	100353
1	99951.9	100070
1	100109	100049
1	100010	99676
1	99737.4	100759
1	99841.6	99962.7
1	100189	100111
1	100089	99986.3
1	100288	99678.3
1	100249	99373
1	100621	99305.5
1	101143	99273.1
1	99953.7	100221
1	100206	99945.4
1	100308	100057
1	100113	99893.7
1	100042	99405.4
1	99908.2	100123
1	100289	99686.9
1	99544	100271
1	100213	99967.2
1	100091	100191
1	100070	100353
1	100099	99750.2
1	99637.8	100533
1	99814.5	99971.9
1	100259	99970.3
1	99758.9	99953.3
1	100171	99828.5
1	100012	99828.4
1	99905.9	100085
1	98990.5	100859
1	100382	99733.8
1	100229	99512
1	100196	100207
1	100034	99718.5
1	100347	99732.9
1	100258	100254
1	100177	99634.1
1	99945	99593.2
1	100080	100534
1	100063	100006
1	100130	100029
1	99707.6	99958.9
1	99956.7	100287
1	100158	100020
1	100250	100113
1	100015	100308
1	100058	99897.3
1	99848.4	99942.5
1	100472	100930
1	99350	100473
1	99855	99915.8
1	100477	100105
1	99878.9	100269
1	99773.7	100713
1	99872.2	100191
1	100196	100570
1	100148	100191
1	100110	100055
1	100016	99899.6
1	99786.7	100046
1	100473	100114
1	100154	100181
1	99579.3	100662
1	99817.7	100533
1	99799.4	100226
1	99440.4	100409
1	100132	99638.5
1	99973.4	99921.8
1	99965.9	99842.4
1	100654	98823.3
1	100053	100089
1	99728.8	99860
1	99438.7	100485
1	99931.6	100080
1	100058	99949.9
1	100177	99824.5
1	100196	100183
1	99696.6	100105
1	100048	100184
1	99893.4	99591.6
1	100067	99903.6
1	99647.4	99990.5
1	99498.6	100973
1	100177	100427
1	100700	99224.4
1	99595.8	100004
1	99232.7	100893
1	99471	100170
1	100565	100064
1	99904.7	100011
1	99577.1	100624
1	100414	99424
1	100752	99369.2
1	100741	98913.2
1	99949.8	100130
1	100063	99954.9
1	99657.8	100656
1	100090	100573
1	100124	99821.5
1	99894.7	100051
1	100497	99988.2
1	99877.6	99664.4
1	100007	99914.8
1	99872	100058
1	101130	99153.4
1	99842.5	99909.4
1	99932.7	99944.6
1	99922.6	99862.7
1	99530.6	100326
1	99876.1	99904.8
1	99982.8	100505
1	100508	99185.3
1	100183	99247.3
1	100029	99933.5
1	99895.8	100552
1	99945.1	99954.9
1	100293	99981.2
1	99990.3	99845.8
1	99790	100902
1	100042	99753.2
1	100279	100466
1	99936.4	99875.5
1	99842	99746.2
1	99618.2	100501
1	99871	99730.8
1	99938.3	100115
1	99883.3	100365
1	100136	99875.7
1	100446	100142
1	99885.7	100331
1	100143	101276
1	99448.9	101262
1	99302.9	100736
1	100449	99652.2
1	99931.2	100285
1	99824.8	100264
1	100045	99899.7
1	100149	99669.9
1	99803.5	99874.2
1	99330.1	100826
1	99341.3	100313
1	100011	100032
1	99965.6	100158
1	99926	100044
1	100088	100074
1	100566	99511.2
1	99826.5	99980.2
1	100471	99055.6
1	99749.4	100240
1	100021	99904
1	100007	99715.8
1	99792.3	100139
1	100023	100264
1	100033	100258
1	100177	99794.1
1	100055	100592
1	100063	99576.9
1	99961.7	100058
1	99972.6	100317
1	100025	100038
1	100246	100248
1	100099	99761.5
1	100146	100018
1	99904.3	99792.2
1	99467.8	100396
1	99937.1	99836.6
1	100123	99924.9
1	99572.4	100293
1	100187	100105
1	100410	99853.8
1	100041	100039
1	99826.3	100042
1	100002	99648.8
1	99915.8	99942
1	100035	100063
1	99907.7	100001
1	99941.3	100353
1	99701.8	100327
1	99853.5	100047
1	99918.9	100043
1	100250	100243
1	100198	99516.7
1	100072	100574
1	99767.6	100029
1	100284	99900.8
1	100097	100013
1	99814.4	99994.7
1	100019	99709.5
1	99610.7	100064
1	100110	99882.9
1	100349	100382
1	100142	100181
1	100103	99845.3
1	99658.2	100233
1	100074	99609.5
1	100029	99850.9
1	99948	99858.2
1	100174	99793.2
1	100016	100220
1	100275	100262
1	99968.1	99996.6
1	100120	100049
1	100720	99837.2
1	99953.2	99508
1	100357	99994.7
1	99789.4	100836
1	100017	99630.9
1	99929.3	99881.7
1	99816.9	100466
1	100006	100176
1	100252	99895.1
1	100225	99847.5
1	99726.4	100577
1	100049	99973.5
1	99812.2	99942.6
1	99989.4	99921.5
1	100114	99830.6
1	99905.7	99858.3
1	100099	99726.2
1	100804	99199.2
1	99800.6	100424
1	99860.8	100129
1	99773.4	99993.6
1	99632.9	100307
1	99950.7	100136
1	100181	99734.7
1	99107.5	101285
1	100194	100016
1	99964.7	99913.2
1	99834.1	99878
1	100257	100381
1	100089	100138
1	99803.8	99873.6
1	100322	99819.8
1	100017	100187
1	100087	100168
1	99738	101019
1	100027	99851.2
1	100273	100050
1	99789	99926.1
1	99742.1	99978.2
1	99783.3	100283
1	99916.9	99718.1
1	99886.7	99954.6
1	100166	99782.2
1	99591	100671
1	99922.2	100184
1	100312	99113
1	99988.2	99983
1	99554.6	101290
1	100362	99800.3
1	99670.5	100343
1	99932.9	100193
1	100334	99643.4
1	100223	100160
1	100071	100011
1	100009	100196
1	99532.8	100676
1	100113	99744.1
1	99764.8	99880.1
1	99589.2	100670
1	99753.5	100316
1	99842	100101
1	100025	99913.5
1	99693.6	100009
1	99949	99822.5
1	99928.5	100749
1	100205	100022
1	99821.4	99923.6
1	99726.6	100396
1	100101	99832.8
1	100280	99361.3
1	99811.2	100185
1	100111	100582
1	99469.6	101067
1	99831.7	100073
1	100028	100356
1	99750.4	100236
1	100401	100077
1	100206	99670.6
1	99220	100665
1	100254	100232
1	100559	99974
1	100332	100134
1	100212	100337
1	99874.7	99728.6
1	99747.6	100260
1	99896.3	99958.1
1	100331	99376.6
1	100276	99988.2
1	100044	100278
1	100058	99989.3
1	99752.5	100520
1	100651	99005
1	99551.4	100561
1	100412	99663.3
1	99942.8	99877.5
1	100001	100021
1	100003	100019
1	100023	100201
1	100369	99976.7
1	99854	99810.7
1	99932.3	100742
1	100938	99397.6
1	100184	99955.4
1	99760.6	100445
1	99955	100308
1	100080	100024
1	100254	99532
1	99715	99976.5
1	99801.2	99929
1	100960	98790.3
1	100188	99854.6
1	100032	100064
1	100270	99564.2
1	100181	99828.2
1	99761.9	99881.6
1	99054.5	101355
1	99859.9	100290
1	100206	99285.8
1	100337	99631.6
1	99822.9	99945.3
1	100144	99763.4
1	99732.6	100015
1	100124	99693.1
1	99967.1	99598.3
1	100203	99940.6
1	99783.2	100170
1	100224	99813.1
1	99978.7	100072
1	100182	99438.8
1	100290	100177
1	100045	99960.3
1	99963.5	100329
1	100018	99811.9
1	100202	100150
1	99838.2	100105
1	99791.8	100332
1	99586.9	99922
1	100323	100103
1	99778.2	99974.1
1	99786.3	100612
1	100201	99980
1	99124.6	101005
1	100249	100097
1	100133	99762.7
1	100213	100116
1	100277	100421
1	99686	100904
1	99824	99884.9
1	100033	100313
1	100376	99436.5
1	99759.9	99987.8
1	100248	99799.8
1	100299	99476.4
1	99843.5	99842
1	100102	99788.2
1	100506	99045.9
1	100092	99859.5
1	100225	99440.5
1	99909.3	100006
1	100010	100200
1	100231	100046
1	100293	99390.4
1	100159	99893.7
1	100107	99946
1	100123	99907.9
1	99593.7	100482
1	99851.9	100360
1	100379	99669.2
1	100105	100167
1	100111	99719.7
1	99335.6	101389
1	99719.7	100394
1	99869.3	99958.3
1	99946.7	100035
1	99866.5	99721.8
1	100154	99883.6
1	100120	99746.3
1	100156	99485.5
1	99833.4	99686.8
1	99893.8	100214
1	99837.9	100083
1	100082	99880.2
1	99729.5	99928.2
1	100420	99784.9
1	99989.5	99907.6
1	100345	99397.6
1	99726.6	100319
1	100089	99978.5
1	99788.3	99902.6
1	100302	100186
1	99669.6	100144
1	100227	100023
1	100270	99192.2
1	99903.3	100103
1	100566	99334
1	99796.6	99820.9
1	100143	99679.5
1	99961	99991.6
1	100238	99522.7
1	100057	99976.5
1	100047	99588.8
1	100261	100528
1	100204	99645.4
1	99915.2	99852.2
1	99570.2	101267
1	100508	99800
1	100042	100173
1	100075	99537.6
1	100045	99769.5
1	100150	100025
1	100678	99563.7
1	100232	100340
1	100363	100005
1	100316	100026
1	99797.7	100179
1	100050	99871.3
1	100262	99684.9
1	100359	99797.5
1	100073	99800.3
1	100225	99670.1
1	100096	100075
1	99804.6	100508
1	100173	99635.2
1	100005	100071
1	99773.1	100020
1	100030	99996.1
1	100589	99696.5
1	100223	100247
1	99507.5	100475
1	99931.2	99784.1
1	100405	100118
1	100069	99738.6
1	99999.4	99544.5
1	99920.4	99737.4
1	100576	99891.2
1	99884.2	100739
1	100121	99703.3
1	100489	100561
1	100245	100042
1	100173	100016
1	99838.6	100254
1	100272	100026
1	100219	99857.6
1	99938.8	99672.1
1	100017	99742.8
1	100720	99825.1
1	99775.4	100111
1	99502.6	100267
1	100128	99753.2
1	99955.8	100140
1	99924.8	100232
1	100049	99205.7
1	100088	99979.9
1	100111	99713.3
1	100228	99998.9
1	100255	99710.4
1	100220	99502.4
1	99583.2	100693
1	100008	100078
1	100193	99558.1
1	99752.7	100372
1	100226	100111
1	99910.1	100450
1	100572	99855.1
1	99915.5	99987.5
1	100232	99961.9
1	100033	100054
1	99924.1	100179
1	100059	100036
1	99584.2	100799
1	100118	99918.7
1	100098	99767.1
1	100465	99899.8
1	99770.1	100203
1	99573.8	100161
1	100065	99816.2
1	99885.9	100357
1	100173	99832.8
1	100618	99727.7
1	100309	99799.2
1	100524	99564.7
1	100372	100075
1	99827	100052
1	99834.3	100335
1	99648.6	100189
1	99659.3	100110
1	99949.8	100409
1	100426	99282.1
1	100818	98922.7
1	99833.7	99722.7
1	99393.1	100868
1	99673.7	100937
1	100015	100288
1	100154	99998.3
1	99918.8	100228
1	100384	99370.4
1	100080	99999.1
1	100604	99330.3
1	99870.6	99868.4
1	100309	100129
1	99855.4	100022
1	100145	100243
1	99755.7	99804
1	99904.6	100024
1	99792.8	100125
1	100162	100057
1	99628.4	100510
1	100405	99536.8
1	99966.9	100437
1	100373	100158
1	99976	99872.5
1	100053	100097
1	100531	99576.3
1	99593.9	100254
1	99850.2	99928.1
1	99610.1	100457
1	100084	99555.9
1	100221	99718.4
1	100453	99220.8
1	100006	99757.9
1	100362	99910.1
1	99784	100122
1	100582	98771.7
1	99629.4	100707
1	99769.6	100125
1	100238	100278
1	100090	99782.2
1	99883.8	100007
1	99857.8	100039
1	100213	100080
1	99866.6	100025
1	100269	99727.6
1	100325	99888.4
1	100636	99051
1	100350	99691.3
1	100122	100356
1	100421	100348
1	100127	99759.2
1	100244	99554.3
1	99759	99833.3
1	99808.5	100476
1	99893.8	99715.8
1	100187	99831.1
1	100305	99120.4
1	100417	99766.9
1	99960.9	100562
1	99924.3	99800.3
1	100210	100215
1	100113	100059
1	99943.4	99759.3
1	99431.6	101075
1	99414.1	101236
1	100244	99591.3
1	99814.1	100059
1	99684.9	100332
1	100284	99792.2
1	100020	100530
1	100314	99760.4
1	99981.1	99575.2
1	99820.5	99894.6
1	99752.7	100737
1	100226	100030
1	100241	99853.2
1	100011	100231
1	99955.4	100320
1	99778.5	100212
1	99765.9	99977.9
1	100145	99926.1
1	99508.9	100684
1	98791.1	101376
1	99618	100129
1	99806.7	99942
1	100211	100035
1	99757.9	100502
1	100586	99660.7
1	99932.5	99972.3
1	99923.8	99906.7
1	99869.1	100478
1	100242	100028
1	100218	100061
1	99956.2	99896.4
1	99733	99778.1
1	99880.6	100008
1	100345	99545.3
1	100227	99983
1	100611	99519.1
1	100170	100042
1	100311	99674.1
1	100066	99915.6
1	100001	100061
1	99986.4	100255
1	100144	100022
1	99899.4	100308
1	99633.3	100297
1	100342	99621.5
1	99868.8	100174
1	100147	100096
1	99728	100270
1	99486.3	101005
1	99998.4	99621.5
1	100057	100249
1	100026	99920.1
1	100544	100013
1	99661.6	100841
1	100092	100300
1	100449	100197
1	99770.9	100310
1	100099	99897.2
1	100040	100031
1	99304.8	100293
1	99843.7	100207
1	100257	99573.9
1	99697.3	100269
1	100035	99977.4
1	99835.7	100112
1	100388	99031.4
1	100117	99567.7
1	100297	99370.1
1	99895.9	100137
1	99876.5	99869.6
1	100470	100488
1	99938.4	99960.9
1	99697.6	100404
1	99974.1	100097
1	99996	99714.1
1	100323	99561.4
1	100571	99569.7
1	99590.4	100777
1	99987.6	99784.7
1	100569	100088
1	99726.6	100076
1	100922	99529.6
1	100326	99738.5
1	99881.8	100103
1	99790.4	100136
1	100603	99496.4
1	100597	99622.3
1	100347	99154.5
1	99738.7	100034
1	99751.4	100070
1	100223	99762
1	99989.6	99770.7
1	100208	99527.8
1	100320	100204
1	99460.1	100757
1	99978.6	99964.1
1	100449	99519.9
1	100035	100155
1	99738.1	100091
1	101023	98803.9
1	100699	98900.5
1	99430.6	100610
1	99865.6	99608.8
1	100171	99820.4
1	100365	100117
1	100032	99853.4
1	99172.1	100930
1	100064	99918
1	99897.1	100492
1	99843.6	100384
1	99926.8	100266
1	100275	99638.4
1	99700.9	100404
1	99775.8	100772
1	100794	99213.2
1	100149	99512
1	99894.2	100273
1	99653.1	100651
1	99203.8	100780
1	100370	100213
1	99935.6	100229
1	99579.5	100661
1	100636	100521
1	99824.1	99768.4
1	100101	100276
1	99816.7	100271
1	100145	99515.4
1	100176	99583.8
1	99867.1	100195
1	100186	99669.9
1	99973.3	100012
1	100345	99897.4
1	99650	100190
1	99739.3	100279
1	99643.3	100413
1	100614	99648.8
1	99723.3	100262
1	100236	100240
1	100214	99634.8
1	100431	100533
1	99750	99944.1
1	100100	100320
1	100112	99797.8
1	99606.4	99995.9
1	99837.4	100199
1	100045	100422
1	99714.7	100138
1	99656.8	100178
1	99475.8	100335
1	100305	99698.3
1	100071	99920.8
1	99895.5	100246
1	99755.1	100159
1	100011	99921.2
1	99917.6	100207
1	100104	100134
1	99930.3	99576.7
1	100200	100202
1	100237	99732
1	100071	100073
1	99980.3	99846.7
1	99834	100175
1	99635.9	100603
1	99800.8	99999.5
1	99849.7	100114
1	100361	99827.4
1	99406.1	100749
1	99526.7	100182
1	99963.4	100071
1	99451.3	100535
1	99822.6	100122
1	100056	100187
1	99905.2	100424
1	99633.3	100181
1	100274	99346.8
1	100138	99564.4
1	99742.9	100067
1	100057	99808.4
1	100408	98907.1
1	98805.2	101395
1	100020	100446
1	99982.6	100054
1	99749.2	99873.2
1	100017	99857.2
1	100219	100137
1	100061	99617.9
1	101019	99381.6
1	99674.6	100680
1	99811.7	100065
1	99914.6	100241
1	100074	99650.7
1	99954.2	99767.5
1	100467	100066
1	100061	99632.8
1	100606	100122
1	99924.2	100301
1	100031	100137
1	100022	99937
1	99782.3	100012
1	100490	99989.6
1	99879.9	99979.2
1	100214	99954.5
1	99983.3	100131
1	100076	100148
1	100972	98795.1
1	100164	99722.3
1	100199	100103
1	100009	99605
1	99787.6	99830.7
1	100026	100570
1	100008	99949.3
1	99623.8	100404
1	100392	99530.6
1	99742.1	100331
1	99843.2	99994.6
1	100587	99999.6
1	99855.3	100053
1	99835.2	99903.4
1	99836.9	99978.8
1	99986.6	99872.9
1	99848.2	100328
1	100244	100522
1	100443	100470
1	99875	99987
1	100403	100216
1	99737	100040
1	100420	99913.5
1	100092	100088
1	100255	99946.1
1	99886.4	100463
1	100107	99424.3
1	99825.2	100609
1	99820.3	99935.5
1	99858.4	100438
1	100094	100001
1	99743.9	100306
1	100226	100212
1	99985.3	100094
1	100165	99980.8
1	99763.3	100127
1	99825.3	99661.5
1	100088	99921.8
1	99420.7	100783
1	100085	100020
1	100199	100043
1	99928.3	100366
1	99856.4	100335
1	99813.3	100196
1	99755.1	100209
1	100424	99468.5
1	99884.2	100042
1	99381.5	101042
1	99924.2	99910.9
1	100269	99889.3
1	100146	99714.1
1	100499	99612.2
1	99654.9	100402
1	99681	100865
1	99531.5	100497
1	100298	100262
1	100329	99784
1	99878.6	100294
1	100139	99838.2
1	99764.1	100031
1	100113	99623.3
1	99707.8	100340
1	99730.8	99822.4
1	100032	99582.4
1	99783.9	100046
1	100064	99962
1	100143	99790.8
1	100287	99709.9
1	100249	99915.2
1	99802.4	100465
1	99635.8	100120
1	99908.7	99981.4
1	99734.3	99998.4
1	99850.6	100343
1	100124	100204
1	99959.7	99966.3
1	99827.2	100220
1	100150	100014
1	100147	99749.2
1	100037	100314
1	99690.5	100058
1	99988.5	100369
1	100379	99710.7
1	99814.7	100050
1	99901.7	100410
1	99633.9	100274
1	100032	99602.3
1	100449	99966.3
1	99830.3	99923.5
1	100408	99623.2
1	100426	99871
1	100160	99895.4
1	99651.6	100093
1	99985.7	99624.1
1	99901.7	100703
1	100646	99466.5
1	100089	100108
1	99885	100461
1	99139.9	101039
1	99725.6	100176
1	99672.6	100607
1	100202	100399
1	100086	100044
1	99894.3	100306
1	100023	100121
1	100196	99977.3
1	100084	99715.8
1	99771.3	100041
1	100085	99346.2
1	100408	99851.8
1	99642.2	100234
1	100359	99779.6
1	100208	100283
1	100120	99817.2
1	100250	99678
1	100142	99863.7
1	99707.8	100327
1	99176.2	100787
1	99747	99809.9
1	99940.8	99989.1
1	100215	100252
1	99846.3	99973.6
1	99774.8	100068
1	99724.5	100179
1	100202	99855.5
1	100144	99813.1
1	100261	99894.1
1	100016	100340
1	99532.9	100611
1	99978.7	100202
1	100051	99964.5
1	99996.6	99836.8
1	100039	99901.3
1	100241	99899.2
1	99977.6	99890.2
1	100015	100058
1	99947.9	100018
1	100080	100154
1	99866.4	99678.6
1	100023	99781.8
1	99804.3	100305
1	100047	100084
1	99640.2	100164
1	100098	99853.3
1	99417.1	100359
1	99882	100059
1	99932.1	100510
1	100287	99702.2
1	99945.3	100075
1	99559.4	99983.7
1	100060	99783.8
1	99840.9	99845.6
1	100349	99705.4
1	99510.1	100460
1	100647	99159.5
1	100113	99608.6
1	99837.5	100302
1	99533.2	100114
1	99589.9	100231
1	100060	99847.5
1	100243	99744.9
1	100214	99821.9
1	100127	100055
1	99837.8	100072
1	100270	99950.2
1	100039	99791.1
1	100308	100308
1	99915.2	99683.7
1	99789.3	100105
1	100240	100076
1	100169	99978.7
1	100412	100017
1	100710	99462.3
1	99810.7	100088
1	100262	100006
1	99794	100218
1	100205	99427.8
1	100341	100178
1	100214	100432
1	99887.6	99974.5
1	100001	100039
1	100044	100114
1	100297	99410
1	100236	99694.2
1	99724.7	100186
1	99920.5	99919.1
1	99847.2	100109
1	99629.2	100747
1	99730.6	100092
1	99777.9	99977.8
1	99632.2	100266
1	100224	99600.6
1	100037	99794.7
1	99862.6	100294
1	99818.8	100155
1	99981.5	99984.7
1	99745.5	100368
1	99899.1	99922.8
1	99869.3	99755.3
1	100101	99823.3
1	100177	100312
1	99829.5	100162
1	99881.1	99714.2
1	100206	99932
1	100049	100175
1	100022	99906.6
1	100070	99937.4
1	100173	100058
1	100119	99977.7
1	100061	99868.2
1	99968.6	99675.1
1	100129	99951.2
1	100233	100417
1	99910.6	99595.7
1	99836.1	100195
1	100135	100233
1	100463	99338.8
1	100391	99658.7
1	99926.5	100050
1	100037	100038
1	100276	100106
1	99846	100674
1	100148	100194
1	100389	99418.8
1	100255	99721.4
1	100419	99447.9
1	100144	100093
1	100192	100001
1	100436	99443
1	99972.9	99812.1
1	100507	99772
1	100126	100114
1	99681.1	100227
1	100281	99838.6
1	99912.9	100360
1	100274	100221
1	99766.8	100707
1	99439.3	100867
1	99557.4	100593
1	99647.8	101032
1	100187	100191
1	99785.7	99771.8
1	99504.9	100401
1	99787.5	99674.1
1	100379	100331
1	100048	100021
1	100337	99336.2
1	100346	100131
1	100809	99433.8
1	100114	100069
1	99922	100865
1	99813.5	100122
1	100237	99662.1
1	99996	99759.8
1	100066	100216
1	99936.2	99925.8
1	99897.1	99705.1
1	100243	100162
1	100528	99760.8
1	100318	99850.6
1	100557	99809.2
1	99521	100219
1	98926.6	101130
1	99985.8	100228
1	99845.4	99910.9
1	99981.5	100315
1	99911.8	99818.9
1	99900.5	100026
1	100122	100298
1	100067	99673.2
1	100177	99724.9
1	99435.3	100608
1	100419	100004
1	99777.6	100029
1	100015	99724.7
1	100326	99470.5
1	100371	99834.3
1	100186	99774.8
1	99904.8	100303
1	100243	99381.8
1	100279	99990.5
1	99736.8	100184
1	100051	99910.6
1	99866.2	99918.3
1	99529.2	100843
1	100197	100558
1	99888.4	100344
1	99619.4	100020
1	99647.3	100448
1	100623	99333.5
1	99378.2	100757
1	100025	100003
1	99960.1	100051
1	100565	99063.3
1	99662.2	100407
1	100117	99713.8
1	99826.4	100317
1	100150	100015
1	100193	100038
1	99731.4	100051
1	100210	100028
1	99844.8	99877.7
1	100113	100025
1	99998.7	99966
1	99769.9	99927.6
1	99988.2	101001
1	99310.6	100592
1	100464	100165
1	100093	100032
1	99803.9	99987.8
1	100188	99878.4
1	99604.9	100410
1	99894.1	99840.2
1	99737.3	100396
1	100781	99391.1
1	100287	99600.6
1	99856.9	99948.6
1	99712.4	99958.3
1	99968.6	100054
1	99940.9	99935.6
1	99554.4	100578
1	100240	99483.9
1	100121	100416
1	100136	100323
1	99600.6	100740
1	100070	100345
1	99842.7	100514
1	100263	99983.8
1	100331	99208.9
1	99976.8	99859.7
1	99533.7	101207
1	100151	99898.5
1	100334	99888.2
1	100224	99626.9
1	100415	99170.7
1	100122	99537.2
1	99788	100244
1	100394	99440.8
1	99818.8	100062
1	100189	99750
1	100101	100167
1	100250	100312
1	99877.2	99903.5
1	100005	99920
1	99961.4	99986.7
1	100072	100303
1	100105	100180
1	99876.8	100161
1	100052	99767.7
1	99991.3	100311
1	100387	99581.8
1	99816.2	100445
1	100418	100227
1	100500	99697.2
1	99843.1	100023
1	99752.2	99969.5
1	100674	99070.6
1	99765.6	100259
1	100415	99728.1
1	100127	100225
1	100157	99937.8
1	100251	99853.1
1	100778	99062.6
1	99780.7	99801.9
1	100138	99950.7
1	100420	100547
1	100167	99609.2
1	99611.1	99969.2
1	100144	100163
1	99002.1	101010
1	99732.5	100496
1	100165	100267
1	100050	100305
1	99357.5	100740
1	100141	99914.7
1	99840.9	100090
1	100146	100006
1	99900.3	100164
1	99898.1	100202
1	100232	99807.3
1	100279	100088
1	99818.2	100136
1	99989.5	99864.9
1	100099	99560.3
1	100020	99767.3
1	100204	99482.8
1	99937.1	100165
1	100169	99394.8
1	100207	100156
1	100208	100197
1	99910.8	99800.9
1	100232	100236
1	100145	99886.6
1	99952.7	99837.8
1	99683.5	100629
1	100168	99983.1
1	99741.2	100727
1	99717.2	100223
1	99931.9	99829.3
1	100229	99993.9
1	100145	99731.8
1	99781.9	100332
1	100058	100152
1	100184	100076
1	100242	99835.3
1	100276	100316
1	100159	99701
1	100028	99866.4
1	100260	99894.6
1	99785.1	100445
1	99406.1	100438
1	99880.8	100259
1	99784.6	100352
1	100455	99963.9
1	100244	99741.1
1	99979.8	99964.3
1	99956.1	100329
1	99761.1	99855
1	100169	100134
1	100155	100243
1	100325	99526.8
1	99757	99816
1	99634.4	100313
1	99428.1	100655
1	100047	100277
1	100336	99630
1	99975	100235
1	100079	100257
1	100080	100167
1	99476.1	100440
1	100057	100156
1	99920.3	99782.2
1	99809.2	100111
1	100348	99742.3
1	99810.4	100227
1	98963.1	101468
1	100660	99676.2
1	100595	99249.7
1	99858.8	99918.5
1	99997.5	99800.2
1	100201	100175
1	100055	100368
1	100080	100207
1	99957.6	100437
1	100168	99597
1	100120	100037
1	100123	99859.8
1	100065	100471
1	100006	100284
1	100311	100069
1	99294.1	100704
1	99864.4	100233
1	100365	99217.6
1	100001	100104
1	99756.8	100280
1	99890.1	100062
1	99754.8	99898.3
1	100284	100008
1	100177	100049
1	100079	100160
1	99994.7	100109
1	99563.6	100559
1	100072	100106
1	99126.3	100969
1	100175	99920.4
1	100186	100192
1	100374	99453.8
1	100740	99359.9
1	99735	99829.6
1	99897.9	100495
1	99874.6	100632
1	99635.6	100037
1	99943	99776.4
1	99565.9	100674
1	100238	100153
1	100110	100015
1	99257.1	101115
1	99678.9	99964.6
1	100426	100160
1	100202	99905.7
1	99863.5	99753.4
1	99952.9	100003
1	99831.5	100181
1	99740.5	100497
1	100042	99958.7
1	100587	98834.1
1	100005	99688.5
1	100585	99110.7
1	100272	100198
1	100080	100006
1	100185	100211
1	99748.9	99832.8
1	100201	99831.7
1	100093	99895.7
1	99937.9	100191
1	99885.7	99967.2
1	100528	99783.6
1	99752.2	100200
1	99808.2	100552
1	99843.9	100062
1	99931.2	99732.7
1	99888.6	99791.3
1	99897.7	99778.1
1	99932.7	99848.6
1	100204	99938.2
1	100074	100019
1	100465	99934.3
1	100363	99375.4
1	100403	99989.5
1	99997.3	100103
1	99892.3	99887.5
1	100206	99938.4
1	99664.5	100395
1	99989.2	100123
1	100138	100203
1	100041	99689.2
1	99879.8	99918.7
1	99689.1	100063
1	99584.2	100811
1	100571	99626.1
1	99355.8	100739
1	100081	99585.9
1	100074	99797.1
1	99674.4	100110
1	100087	99818.2
1	100638	99180.8
1	99824	100240
1	100055	100037
1	100297	99978.6
1	100162	99856.4
1	99708.4	100337
1	99757.7	99969.9
1	99743.2	100213
1	100628	99559.3
1	100010	99832
1	99306	101158
1	100969	99416.6
1	99862	100350
1	99391.8	100826
1	99942.3	100207
1	99794.7	99988.8
1	99979.8	100121
1	99946.2	100103
1	100235	99946.2
1	100159	100340
1	99771.2	100572
1	99840	100228
1	99723.5	100316
1	99935.3	100174
1	99381.6	100696
1	100300	99590.7
1	100185	100060
1	99817.2	99930.3
1	99786.6	100243
1	100047	100147
1	100065	100358
1	100521	99651.6
1	99893	100104
[truncated: 4,001 more rows]

## Sheet: RNG Syn ClustersSEED 4 TAB2
Clusters	x	y
1	99797	101097
1	99836.5	99601.4
1	100141	99881
1	99999.5	100429
1	99950.2	100812
1	99530.8	100008
1	100852	99364
1	99518.3	100448
1	99892.9	99979.4
1	99829.8	100262
1	100099	100109
1	99707.4	100064
1	99872.7	100075
1	99992.5	99790.8
1	99623.9	100068
1	100270	99725.3
1	99419.8	100140
1	99834	99937.5
1	99851.3	100035
1	100051	100296
1	100647	99375.3
1	100094	100210
1	100006	99816.6
1	100769	99801.5
1	98835.8	101554
1	99454.7	100574
1	99853.7	100450
1	99671.7	100057
1	99857.6	99972.6
1	99928	100249
1	99963.8	99960.1
1	99955.4	100249
1	99930.9	100759
1	100494	100182
1	99916.6	100012
1	100115	100272
1	99811.1	100217
1	99378.8	100501
1	99783.7	100080
1	100406	99774.7
1	100371	100221
1	100200	99445.5
1	99604.8	100042
1	99504.2	100659
1	100059	99953.9
1	100437	99932.7
1	99888.6	99781.2
1	100152	100214
1	99288.9	100522
1	99947.8	100301
1	100286	99662
1	100221	100154
1	100134	100089
1	99805.7	99816.2
1	99578.6	100356
1	100197	99692.8
1	99875.7	100307
1	100339	100151
1	100047	99865.1
1	100006	100134
1	99635.7	100357
1	100309	99690.5
1	99864.3	100002
1	99952.4	99834.7
1	99779.3	99882.3
1	100063	100164
1	100195	99656.7
1	100231	99764.7
1	99920.1	100210
1	100167	100703
1	100001	100257
1	100171	99579
1	99436.9	100528
1	100418	100279
1	100219	99765.8
1	100578	99075.7
1	100349	100337
1	99965	100085
1	99908.9	99926.7
1	99881.3	100010
1	99807.1	100220
1	100400	99958.9
1	99648.8	100128
1	100122	99963.6
1	99802.1	99789.1
1	99921.3	100137
1	100158	99353.3
1	100007	99955
1	99958.4	100359
1	100089	100386
1	100153	100025
1	100187	99520.8
1	99945.4	99985.7
1	99576.2	100538
1	100355	99755.3
1	100227	99843.1
1	99786.3	99940.8
1	100257	100065
1	99848	100135
1	100096	99534.5
1	100047	99899.4
1	99458.5	100585
1	99959.3	99736.4
1	99963.1	99757.7
1	99878.5	100327
1	100239	99967.9
1	99858.2	99807.5
1	99958.4	99979
1	100082	99776.4
1	99791.1	100096
1	99462	100475
1	100010	99795.7
1	100568	99317.5
1	99899.5	100423
1	100271	99475.3
1	100128	99769.8
1	99978.5	100270
1	100164	100063
1	100107	100041
1	99783.6	100156
1	100072	99930.6
1	100134	99740.1
1	99991.7	99953.4
1	99991.4	100289
1	99691.6	100397
1	99740.3	100245
1	100333	100254
1	99965.1	100229
1	100171	99310.5
1	100037	100163
1	99805.1	100294
1	99686.7	100186
1	99926	100223
1	100381	99635.4
1	100254	99799.2
1	100246	99933.1
1	99702.6	100156
1	100004	99843.2
1	99909.8	99825.5
1	100180	100045
1	100663	98904.1
1	100104	99868.7
1	100714	99422.8
1	99959.3	99667.9
1	100099	99971.7
1	100267	99957.3
1	99724.3	100075
1	100233	100411
1	99806.5	99972.2
1	99777.5	100388
1	99917.9	99931.9
1	99763.7	99934.6
1	100054	100160
1	99905.8	99887.9
1	99981.8	100106
1	100946	99219.5
1	100103	99886
1	99981	99807.2
1	100367	99948.7
1	100043	100174
1	99981.9	100072
1	99913.4	99770.7
1	100133	100026
1	99749.9	99889.1
1	100058	99933.7
1	99876.2	100253
1	99965.3	99833.7
1	100074	100085
1	100342	100428
1	99980.4	99528.9
1	99653	100630
1	100206	100441
1	99523.6	100785
1	100280	100023
1	100116	99634.2
1	100024	100152
1	100767	99405.5
1	99509.9	100427
1	99992.8	100093
1	100502	99682.1
1	100106	100275
1	99925.6	100162
1	100212	99458.3
1	100069	99678.7
1	99881.8	100035
1	99375.2	100807
1	99804.1	100230
1	99853.8	99832.4
1	100268	100450
1	100543	99144
1	100164	99604.6
1	100078	99620.9
1	99762.3	100066
1	99908.5	99835
1	100384	99307.7
1	100325	100205
1	100666	99388.1
1	100100	99996.2
1	100741	100195
1	100217	100020
1	100108	100019
1	100119	99874.7
1	100323	99862
1	99684.3	100212
1	100016	100203
1	100189	99672.7
1	99702.4	99754.3
1	100094	99991.8
1	100135	99655.7
1	99838.7	100081
1	100367	99108.7
1	100088	99426.7
1	100175	99854.9
1	99561.5	100061
1	99606.6	100289
1	100290	100500
1	99316.2	100779
1	100101	100156
1	100157	99996
1	100227	100222
1	99606.8	100337
1	100185	100065
1	100017	100374
1	100042	99667.5
1	100501	100205
1	99964.9	99979.2
1	100095	100073
1	99170.1	100668
1	99790.3	99961.4
1	100589	99418.7
1	100348	99732.9
1	99812.2	99928.9
1	99995.2	99948.6
1	100007	100179
1	100098	99780.2
1	99649.9	100446
1	100298	99956.4
1	99718.9	100246
1	99907.9	99995.6
1	100090	100226
1	99677.8	99893
1	99770.5	100365
1	100351	99666.2
1	100163	99522.5
1	99990.5	100483
1	100079	99870.3
1	100342	99701.3
1	100060	100394
1	99604.1	100265
1	99905.3	99690.9
1	99901.5	99846.4
1	100507	99816.6
1	100279	99665.2
1	100026	100147
1	100063	100379
1	101140	99162
1	99902.7	100236
1	100009	99857.8
1	99910.7	100141
1	99809.5	100324
1	99577.4	100404
1	100641	99893.9
1	99997.9	99783
1	99958	100600
1	100150	99732.2
1	100104	99902.5
1	100012	99861.1
1	100776	99416.2
1	99836.1	99903.6
1	99748.1	100283
1	100658	99624.6
1	99999.3	100192
1	100258	99470.3
1	100950	99062.3
1	99324.7	101440
1	99691.1	100360
1	100017	100008
1	99854	100091
1	100555	99171
1	100282	100187
1	99803.1	100138
1	99992	100091
1	99716.9	99936.6
1	100018	100185
1	100464	99409
1	100215	100302
1	99782	99886.3
1	99978.8	99952.5
1	100138	99784.7
1	99903.6	99937.3
1	99638.7	100126
1	100429	99218.5
1	100050	100029
1	100134	99963.9
1	100761	99370.5
1	99790.9	100158
1	100083	99474.8
1	100273	100123
1	99296.1	100586
1	100082	99449.4
1	99714.3	100092
1	99996	99816.3
1	100024	99763.4
1	100041	100338
1	99920.7	100386
1	100522	99694.5
1	100069	99790.2
1	100372	100198
1	100034	99962.6
1	99931.5	100091
1	99316.4	100915
1	99977.8	99926.9
1	100117	99697.9
1	99806.2	100250
1	99711	100160
1	100165	99586.3
1	99996	100292
1	100151	100232
1	99458.4	100792
1	100264	100137
1	100374	99473.9
1	100294	99797.5
1	100136	100537
1	100439	99070.5
1	100063	99689.3
1	99777.8	100238
1	99883.2	100052
1	100434	99647.1
1	100010	100083
1	100273	99956.9
1	99970.1	100024
1	100585	99619.5
1	99934.8	99832.9
1	99900.6	99834.6
1	100315	99283.9
1	100031	100402
1	100303	99492
1	99915.9	99920.1
1	100593	99404.7
1	100552	99464
1	99823.4	100421
1	99773.8	100117
1	100184	100177
1	99345.1	100484
1	99976	99913.5
1	99994.7	100038
1	99419.8	100510
1	100161	99887.5
1	100464	99516.5
1	100465	99671.5
1	100268	100050
1	100023	99398.2
1	99887.5	100010
1	99965.9	99889.5
1	100202	99990.4
1	100081	100182
1	100146	99920.3
1	100653	99117
1	99939.5	99772.4
1	100179	100273
1	99848.5	100210
1	99991.8	99876.4
1	100079	100002
1	99984.4	99975.5
1	99953.7	99714
1	99904.7	100085
1	100433	99328.7
1	100232	100070
1	100214	100141
1	99988.2	99601.7
1	99992.4	100487
1	100681	99675.7
1	100217	99927.6
1	99947.4	99932.9
1	99813.8	100245
1	99749.4	100515
1	100038	100230
1	99969.9	100207
1	99484.2	100441
1	99602.8	100429
1	100163	99579.8
1	99812.1	100081
1	99978.7	100050
1	100032	99737.3
1	99983.4	99808.7
1	100288	99720.9
1	99727.3	99943
1	99476.2	100568
1	100453	100461
1	99855.8	99879.8
1	100616	100071
1	99821.6	99871.7
1	100323	99664.6
1	99731.3	100017
1	99716.8	100303
1	99602.5	100706
1	99921.1	99995.3
1	99718.1	100034
1	99206.7	100745
1	99715.8	100021
1	100265	100226
1	100114	100108
1	99904.3	100362
1	99400	100905
1	100189	99787.2
1	100243	99709.7
1	99965.5	99825.4
1	100156	99884.4
1	99854.1	100308
1	100555	99345.6
1	99610.8	100203
1	99795.9	100272
1	99816.3	100933
1	100075	99881.9
1	100151	100438
1	99942.2	99638.7
1	99790.3	100080
1	99628.1	99867
1	99364.3	100418
1	100633	99486.6
1	99605.8	100745
1	100075	99964.4
1	99734	100050
1	99876.4	100041
1	99118.3	100841
1	100280	100127
1	100503	99513.3
1	100519	99438.2
1	100030	100018
1	99786.3	100230
1	100036	100260
1	100667	99143.6
1	100253	100497
1	100252	99761.5
1	99723	100263
1	99960.7	99973.6
1	100047	100004
1	99979.3	100118
1	99982.3	99750.4
1	100017	100202
1	99579.4	100534
1	100368	100094
1	99792.6	101016
1	100291	99666.2
1	99848.8	99772.1
1	99759.4	99904.5
1	100994	99039.7
1	100494	99928.9
1	99972.3	99659.4
1	100119	99624.5
1	99737.1	100044
1	100183	99110.2
1	100199	99794.4
1	99907.1	99847.9
1	99938.2	99798.2
1	99703.8	100178
1	99937.7	99924.7
1	100096	100024
1	100319	99404.2
1	99963.4	100045
1	100176	100170
1	100023	99824.2
1	99840.3	100027
1	99883.4	99935.8
1	99885.2	99502.4
1	100309	99693.7
1	100080	99927.2
1	100252	100233
1	100390	99134.6
1	99902	100081
1	100430	100376
1	100109	100091
1	100212	99319.2
1	100071	99924.6
1	99986.3	99986.1
1	100156	99972.7
1	99791.9	99905.1
1	99113.1	100947
1	99847.5	99888.2
1	100404	99265.8
1	100209	99696.8
1	100031	99587.8
1	99939	100358
1	100151	99816.3
1	99975.8	100246
1	100000	99941.7
1	100770	99564.4
1	100196	99812
1	100045	100287
1	100149	99996.4
1	99838.8	100427
1	100625	99507.5
1	99774.2	100126
1	100167	100205
1	99888.9	100409
1	99876.9	100085
1	99748.3	100251
1	100260	99607.8
1	100257	100153
1	99979	100108
1	99728.3	99903.2
1	99759.5	100360
1	100262	100094
1	99786.6	99943.3
1	100162	99717.9
1	100152	100115
1	100225	99864.5
1	100124	99510.2
1	99590.4	100158
1	99762.9	100278
1	99857.7	100177
1	99642.9	100816
1	100132	100003
1	99985.9	100131
1	99118.1	100891
1	99869.8	99888
1	100165	99738
1	99862.9	100155
1	100001	99574.4
1	99982.5	100201
1	100032	99776.9
1	99638.9	100380
1	100079	99589.8
1	99970.6	100018
1	99894.2	100173
1	99952.4	99956
1	100181	99993.4
1	100245	100235
1	99886.5	100003
1	99917.8	100523
1	100216	99968.6
1	100191	100196
1	99796	100240
1	99969.2	99894.9
1	100824	99226.2
1	99479	100636
1	100013	100174
1	100409	99274.4
1	100216	100035
1	100373	99803.8
1	99975.8	99927.8
1	100347	99562.2
1	99460.5	100470
1	99874.4	100365
1	100524	100193
1	99626.6	100437
1	99914.4	99761.2
1	99441.2	100319
1	99650	100262
1	100232	100098
1	100225	100122
1	99893	100044
1	99479.8	100021
1	99760	99892.6
1	99602	100385
1	99960.2	100028
1	100019	99604.4
1	99802	100014
1	100318	99688.8
1	100423	99682.8
1	100032	99757.7
1	100037	99996.1
1	100138	99990.8
1	100166	100392
1	100019	99913
1	99215.1	101076
1	100193	100024
1	100013	99835.5
1	99518	100278
1	100026	99786.1
1	100026	99750.7
1	99632.4	100258
1	99921.9	99655.4
1	99103	101316
1	100030	99853.3
1	99575.7	100226
1	99956.6	100574
1	100319	99357.3
1	99887.4	100059
1	100537	99416.6
1	99909.5	99870.8
1	100289	100471
1	100183	99456.5
1	100079	99954.6
1	100007	99764.7
1	99823.5	99768.8
1	99898.9	99878.5
1	99537.8	100820
1	99827.8	100031
1	100330	99355.1
1	100052	100149
1	100379	99737.4
1	99795.7	100120
1	100355	100139
1	99863.2	99942.9
1	100272	99380.3
1	100184	99850.4
1	100083	99652.5
1	99604.8	100155
1	99913.4	100078
1	100343	100059
1	100284	100060
1	99568.8	99984.6
1	100410	100155
1	100040	99932.3
1	100234	99585.6
1	99856.9	99642.5
1	99787.3	100030
1	100207	99910.6
1	99748.9	100043
1	99929.1	100456
1	100218	100344
1	99738.5	99708
1	99449.2	100611
1	99913.1	100514
1	100165	99886.3
1	99939.7	99815
1	99957.4	99721.6
1	99984.8	99884.7
1	99916	99825
1	100035	99743.1
1	100574	99401.1
1	100655	99754.5
1	99811.2	99850.8
1	100071	99836.8
1	99916.8	100262
1	100508	99608.6
1	100034	99935.8
1	99581.5	100151
1	100208	99641.1
1	100152	100561
1	99854.6	100039
1	99997.4	100150
1	99886.4	100123
1	99900.4	100049
1	99826.1	99902.4
1	99667.6	100248
1	100203	100011
1	100076	99995.9
1	100384	99765
1	99758.3	100286
1	100473	99832
1	99964.6	100645
1	99432.3	100612
1	99386.8	100973
1	100214	99930.9
1	100194	99837.9
1	99925.4	100347
1	100127	100039
1	100298	100235
1	100133	99434.1
1	99930.2	100044
1	100387	100377
1	99599.9	100134
1	99831.5	99978.8
1	100207	99690.7
1	100446	100306
1	100067	100023
1	100248	99526.5
1	99845.3	100143
1	99226.2	100760
1	99904	100375
1	100128	100370
1	99797.5	100472
1	99961.3	99509.4
1	100079	100233
1	99914.7	99970.5
1	99989.9	100073
1	99834.9	100106
1	99743.4	99805.2
1	99966.4	99911
1	99341.6	100760
1	99812.2	100287
1	100002	100392
1	99673.5	100292
1	100085	99968.6
1	100475	99590.4
1	100064	100046
1	100009	99694.7
1	100208	99239.4
1	100140	99876.2
1	99759.2	100131
1	100313	99526.6
1	100523	99897.3
1	100256	99637.4
1	100116	99942.7
1	100177	100291
1	100379	99425.5
1	100222	99898.9
1	100092	100016
1	100212	99517.7
1	99672.3	99871.2
1	99795.8	100046
1	99978.7	99910.6
1	99961.5	99858.9
1	100205	100716
1	99792.6	100750
1	99791.5	100146
1	100882	99890.3
1	100333	99398.7
1	100099	99999.2
1	100221	99869.3
1	99673.8	100022
1	100111	100087
1	99887	100278
1	100102	99638.1
1	99840.6	100840
1	100308	99080.3
1	99929.6	99993.5
1	99984.8	100293
1	100060	99965.1
1	99945.9	99916.4
1	100589	99316.4
1	99951.8	99615.9
1	100095	99788
1	100512	99890.3
1	100428	99512.4
1	100002	100024
1	99951.8	100174
1	100095	99700.1
1	100130	100116
1	100143	99727.1
1	99583	100365
1	100056	100637
1	100169	99666.5
1	99656.3	100086
1	100048	99754.6
1	100912	98558.6
1	100267	99972.3
1	99998.3	100067
1	99731.5	100597
1	99962.1	99681.5
1	100383	99810.9
1	99703.7	100093
1	99921.8	99987
1	100213	100544
1	100013	99944.3
1	99688	100013
1	99917.2	100261
1	100669	99320.9
1	99998.8	99722.5
1	100036	100132
1	99939.5	99881.3
1	100106	99831.8
1	100052	100044
1	100230	99837.2
1	99798.3	100098
1	100031	99640.2
1	99811	100339
1	99724.2	100444
1	99964.5	99888.1
1	99969.3	100232
1	100024	99941.3
1	99684	100118
1	99573.4	100167
1	100204	99538.1
1	99609.5	100505
1	100356	99530.6
1	100057	100171
1	99779.8	99905.8
1	99901.7	99827.5
1	99677.1	100448
1	100294	99624.3
1	100345	99928.1
1	99725.4	100228
1	100299	100334
1	100149	99502.2
1	99778.1	99791.1
1	100794	100246
1	100426	100137
1	99976.9	99843.1
1	100211	99859.9
1	99992.5	99921.6
1	99480.1	100820
1	100016	100012
1	100157	99670.3
1	100200	100201
1	100124	99869.5
1	99924	99828.2
1	99729.5	100142
1	100238	100208
1	100034	99960.2
1	100155	100091
1	100036	99621.9
1	100130	99884.3
1	99965.5	100086
1	100092	100088
1	100105	100009
1	100308	100200
1	100073	99842.8
1	99419.8	100462
1	99888.2	99993.6
1	99789.9	99963
1	100126	99845.8
1	100615	99189
1	100129	100242
1	99953.2	100183
1	100224	100109
1	100308	99697.2
1	100135	100449
1	99822.7	100129
1	99941.3	100043
1	100203	100075
1	100414	99467.3
1	99978.2	100239
1	99756.3	100373
1	100045	100387
1	99762.6	99924.1
1	100251	99911.5
1	99758	99990.5
1	99763.6	100048
1	99953.5	100293
1	99935.7	99894.4
1	99862.9	100016
1	99696.9	100220
1	99873.7	99907
1	99982.2	99905.8
1	99881.6	100028
1	100243	100439
1	100020	99738.8
1	99152.1	100657
1	100025	99960.3
1	100153	100092
1	100188	99664.1
1	99881.1	99817.9
1	99673	100407
1	100032	99833.8
1	100091	99919.3
1	99898.1	100192
1	100781	99244.9
1	100068	100113
1	101145	98952.8
1	100103	100139
1	99849.6	100438
1	100311	99317.9
1	99855.1	99972.2
1	100238	99963.4
1	100030	99780.3
1	100064	99785
1	100043	99728.4
1	99991.4	100015
1	100051	99830.5
1	99800.1	100360
1	100007	100128
1	99920.2	99865.1
1	100818	98881.9
1	99851.3	100249
1	100058	99932.3
1	99705	100345
1	100242	100805
1	100533	100447
1	99717.4	100198
1	99778.8	100275
1	100113	99613.4
1	100066	100136
1	100224	99989.8
1	99948.4	100055
1	100234	99721.4
1	100075	99737
1	100317	99531.8
1	100447	99368.7
1	99973.2	100282
1	99953.7	99731
1	99810.9	100202
1	100233	99958.7
1	100369	100136
1	100243	100084
1	100278	100170
1	100049	99612.1
1	99945.8	99881.9
1	100368	99837.5
1	100553	99546.3
1	100187	99574.5
1	99989.3	99752.5
1	100986	99661.4
1	100121	99529.1
1	100038	100279
1	100438	99368.2
1	100271	100052
1	100507	100418
1	100223	100231
1	100191	100220
1	100882	99060.6
1	100056	99719.8
1	99751.4	100146
1	99784.5	100213
1	99844.8	100191
1	99860.3	100268
1	99936.3	100054
1	100010	99445.7
1	99959.9	99822.5
1	100057	99743.7
1	99792.7	100267
1	99653.2	100310
1	100217	99730.2
1	100082	100165
1	100556	99202.7
1	100008	99362
1	99779.2	100053
1	99825.6	99795
1	99771.4	100015
1	99995.1	99873.6
1	100149	99752.2
1	100442	100315
1	100099	99967.1
1	100196	100060
1	99904.2	99936.8
1	100305	100220
1	99510.5	100657
1	100292	100218
1	100045	99993.3
1	99508.3	100343
1	100376	99666.3
1	100354	100161
1	99805.8	100155
1	99609.6	100322
1	99773.4	100460
1	100012	99755.1
1	99954.6	100247
1	100058	100160
1	99777.1	100091
1	99814.3	100014
1	100173	99452.3
1	100103	99765.1
1	100345	99316.4
1	100402	99557.3
1	100077	99830.7
1	100074	100057
1	99866.4	99850.7
1	100134	100104
1	99916.1	100291
1	99978.5	99663.1
1	100174	99850.4
1	100267	99886.7
1	99796.1	99831.7
1	100431	99304.7
1	100223	99701
1	100162	100297
1	99958.2	99850.5
1	99823.5	100340
1	100328	99908.1
1	99719.6	99842.9
1	100004	101213
1	100025	99789.7
1	99983.5	99884.1
1	99894.4	99997.6
1	99849.2	99928.8
1	99656.4	100659
1	99953.9	99961.3
1	99888.1	99655.5
1	100085	99564.8
1	100095	99961.7
1	100083	99755.5
1	100016	100151
1	100216	100367
1	100123	100097
1	99604.2	100490
1	100009	99962
1	99951.3	99585.7
1	100028	100097
1	99813.2	100150
1	100067	100176
1	100067	99934.7
1	100232	100069
1	99961.1	100144
1	100149	99446.6
1	99563.6	100474
1	99944.2	100078
1	100438	100119
1	100062	99888.3
1	100121	100188
1	99892.9	100059
1	100194	99704.7
1	100709	99552.4
1	99811.3	99883.1
1	100582	99105.9
1	100113	100266
1	100013	99736.7
1	99724.4	99857.6
1	99295.7	101068
1	100226	100030
1	99387	100351
1	100122	99845.7
1	100337	99544
1	99945.7	99737.3
1	99874.5	99721.1
1	99744	100538
1	99880.7	100341
1	99838.3	100111
1	100038	99794.3
1	100042	100424
1	100005	99810.8
1	100946	99404.6
1	100632	99101.4
1	99821.5	100353
1	99874.4	100188
1	100288	99995.9
1	100156	99873.2
1	99811.2	100283
1	99864.4	99833.7
1	100704	99149.1
1	99518.1	100308
1	100047	99575.4
1	100813	99426.3
1	100230	99891.4
1	99978.5	100375
1	99943.1	99996.2
1	100253	100123
1	100450	99322.5
1	100248	99491.5
1	100122	99790.2
1	99460	100565
1	99868	100700
1	100469	99827.3
1	100406	99944.8
1	100171	99945.5
1	100271	99618
1	100201	99884
1	99477.8	100789
1	99809.4	100161
1	100224	99771.1
1	99903.6	100036
1	99994.7	99671.5
1	100086	99810.1
1	100021	100056
1	99990.7	99760
1	100490	100039
1	100485	99507
1	100022	99692.2
1	100380	99671.6
1	99957	99862.8
1	99873.2	99977.2
1	99996.9	100062
1	99941.1	100074
1	100232	100433
1	100133	100575
1	99886.7	99746.6
1	99636.7	100166
1	100074	99737.5
1	99558.8	100566
1	100098	100004
1	100650	99194.1
1	99780	100234
1	100208	99812.2
1	100446	99944
1	99958.3	100214
1	99564	100436
1	99991.5	100255
1	100827	99258.4
1	100132	100018
1	99171	101038
1	99321.7	100656
1	99846.4	99919
1	99944	100127
1	100307	99844.6
1	99937.9	100047
1	100130	100287
1	100420	99603.8
1	99987	99637.9
1	99832.6	100011
1	99884.9	100135
1	99892.3	100101
1	99822.7	99956.3
1	99806.5	99704.9
1	99797.9	100156
1	99398	100431
1	100121	99983.1
1	99638.5	100548
1	100007	100060
1	99801	100263
1	100085	99934.9
1	99815.3	100297
1	100554	99409.9
1	100182	99963
1	99750.5	99765.6
1	99679.2	100208
1	100069	100015
1	99933	99913.2
1	100092	100055
1	99886.8	99652.6
1	100052	100212
1	100066	99722.4
1	99776.3	99875.9
1	99681.3	100468
1	100406	100086
1	99972.2	99728.6
1	100356	99431.5
1	99795.9	100033
1	100028	100280
1	99978.5	100351
1	99950.8	99544.1
1	100006	100057
1	99320.3	100844
1	99847.8	100076
1	100070	99819.7
1	100038	100104
1	99785.5	99845.1
1	99303.6	100529
1	100180	99835.6
1	100539	98870.6
1	99853.4	100263
1	99734.3	100304
1	99881.1	99705.4
1	99181.5	100595
1	100033	100201
1	100374	99938.2
1	100174	100364
1	100572	99064.9
1	99479.5	100423
1	99554.6	100252
1	100159	99981.3
1	99796.1	99957.1
1	100041	99942.7
1	99900.2	100269
1	99995.7	99845
1	100027	99722.7
1	100168	99940.6
1	99827.1	100014
1	99318.6	100914
1	99777	100769
1	99988.3	99951.2
1	99570	100822
1	100398	99684.8
1	100369	99496
1	99648.3	100285
1	100423	100034
1	100203	100468
1	100305	100590
1	100081	100447
1	100185	99577.7
1	100169	99987
1	100363	100094
1	100220	99708.7
1	99658.3	100174
1	100008	99996.6
1	100469	100018
1	100396	99560.7
1	100054	99694.6
1	100180	99757
1	99995.6	99928.5
1	99384.4	100392
1	100142	99467.1
1	99804.6	100104
1	100106	99772.1
1	99685.4	100182
1	100394	100195
1	100079	99987.7
1	100172	99933.3
1	99939.6	99864.8
1	99927.4	100599
1	99576.8	100140
1	99918	100387
1	99957	100038
1	100091	100078
1	99645.6	100432
1	100062	100201
1	100192	99555.6
1	100421	99310.2
1	100064	99912.8
1	100026	99717.7
1	99703.9	100164
1	99768.7	99965.6
1	100283	100499
1	99911.6	99866.2
1	100553	99492.5
1	100463	99922.6
1	100112	99668.6
1	100744	99876
1	100223	99695.4
1	100111	99768.8
1	100296	99997.7
1	100305	99822.4
1	99832.1	99858.4
1	100166	99730.4
1	99908.5	99800.1
1	100067	99769
1	99996.9	99956.6
1	99994.8	100221
1	100234	100218
1	100222	99595.8
1	100325	99850.8
1	100002	99574.4
1	100010	100185
1	100090	99910.2
1	100184	100210
1	100496	99075.2
1	99918.3	99979.3
1	99026.6	101427
1	99854	99879.6
1	100635	99853.8
1	100330	99569
1	99859	100717
1	99608.2	100194
1	100373	100157
1	100479	99443
1	100184	99962.1
1	99781.1	100272
1	99963.6	99774
1	99886.5	99841.2
1	100260	100654
1	100506	100233
1	99711.5	100107
1	100173	99973.9
1	99826.2	100271
1	99873.3	100077
1	100352	99326.5
1	100006	100268
1	100212	99326
1	99884.3	100155
1	99858.4	100201
1	99792.6	100158
1	100890	99815.8
1	99694.6	99814.3
1	99738.9	100169
1	100070	100453
1	100207	99576.3
1	99850.6	100010
1	100408	99501.6
1	100188	99713.9
1	100096	99963.7
1	99602.7	100165
1	100047	100097
1	99828.4	100117
1	100266	99707.4
1	100266	100432
1	99517.7	100454
1	99990.1	100233
1	100264	99707
1	100040	99905.5
1	99884.6	99903.1
1	100095	100291
1	100359	99814.7
1	100280	100072
1	99930.2	100178
1	99705	100540
1	100476	99835.7
1	100378	100233
1	100249	99831.1
1	100343	99777.8
1	100216	99823.8
1	99786.6	100814
1	100051	99743.7
1	99991.6	99943
1	99511.2	100555
1	99762.4	100057
1	99852.6	99975.9
1	99688.8	100237
1	100323	100022
1	99898	100175
1	99543.6	100200
1	100092	99958.4
1	99813.6	100182
1	99738.4	100477
1	99922	100030
1	100201	100073
1	99458.6	100756
1	100392	100247
1	99688.5	100513
1	100025	99697.4
1	99702	100165
1	100387	99953.3
1	99986.8	99957.5
1	99899.1	99964.9
1	100469	99657.9
1	99795.6	99853.2
1	99431.6	100871
1	100220	99970.1
1	100354	100316
1	100107	100086
1	99517.7	100320
1	100151	99855.6
1	99506.6	100243
1	100145	100225
1	99814.6	100228
1	100061	100213
1	100093	100034
1	100071	100075
1	100066	99944.4
1	99905.7	99665.5
1	99132.3	101078
1	100183	99802.3
1	100013	100325
1	99889.1	100005
1	99696.2	100258
1	100581	99311
1	100520	99302.1
1	100217	99855.3
1	100296	99492.4
1	99745	100581
1	99726.5	99960.2
1	100047	100235
1	99597	100272
1	100659	99241.1
1	99965.2	100153
1	100071	99918.2
1	99963.7	100248
1	99947.4	99622.6
1	100097	99860.2
1	99815.4	100203
1	99524.7	100119
1	100078	99532.3
1	100081	99288.8
1	100175	100379
1	99656.4	100545
1	99891.3	99773.9
1	99507.7	100783
1	100187	100338
1	99642.3	100050
1	100112	99949.5
1	100128	100167
1	99974.8	100834
1	101126	98390.9
1	100385	99331.8
1	100207	99461.9
1	100613	99613.4
1	100238	100468
1	99833.3	99988.1
1	99760.6	99989.8
1	100060	99968
1	99740.6	100131
1	100112	100212
1	99663.3	100280
1	100432	99122.3
1	99955	100429
1	100148	99484.5
1	99936.2	99905.8
1	99984.8	100245
1	99753.8	100402
1	100376	99557.7
1	100446	99625.8
1	99396.6	101027
1	100367	99462.7
1	100600	99893.2
1	99973.7	100030
1	100202	100233
1	100368	99487
1	100088	99966.1
1	100829	99594
1	99679.6	100380
1	99901.5	100223
1	100115	99937.1
1	99906.5	99926.2
1	99963.1	99792.6
1	100374	99787.6
1	99674.2	100632
1	100205	99665
1	100220	99723.6
1	100230	100128
1	99550.6	100235
1	99583.8	100258
1	99877	99980.6
1	99732.7	100725
1	100599	99211.3
1	100206	99911.4
1	100266	99924.8
1	100203	99800.4
1	100114	100019
1	99617.9	100292
1	99799.1	100240
1	100006	100050
1	99964.3	100286
1	99883.1	100275
1	100609	99852.1
1	99889.3	100040
1	100183	100166
1	100378	99647.7
1	99412.8	100487
1	100603	99378.1
1	99768	100204
1	100285	99716.4
1	100448	99641.4
1	99965	100038
1	100075	100075
1	100221	100244
1	100500	100166
1	99457.2	100738
1	99206	100772
1	99891.1	100007
1	100084	100059
1	99760.7	99782.8
1	100193	100240
1	100008	100008
1	99822.8	99995.5
1	99987.2	100472
1	100284	99985.7
1	99817.7	99895
1	100290	100187
1	100020	99843.7
1	99970.2	99794.8
1	99940.9	100136
1	100096	99647.5
1	99920.5	100349
1	99842.4	100433
1	100274	99394
1	99925.2	99612.3
1	99823.7	101063
1	100290	99973.2
1	99580.2	100592
1	99894.1	99972.4
1	99951.5	99980.5
1	100229	99401.8
1	100050	99933.1
1	99966.9	100500
1	100069	99960.7
1	99921.6	99925.6
1	100101	100014
1	100089	100293
1	99845	100229
1	99812.9	100615
1	99710.9	100220
1	99448.8	100693
1	99796.4	100070
1	99984.7	99922
1	100381	100158
1	100538	100166
1	100072	99766.9
1	99593.7	99945.3
1	99621.3	101004
1	99795.6	100525
1	99459.5	100685
1	100001	100016
1	100503	100225
1	99804.7	100193
1	100343	100049
1	100038	100117
1	100037	99768.8
1	100209	99875.3
1	100335	100347
1	99958	100188
1	99979	99625.5
1	99644	100308
1	100227	99909.7
1	100353	100125
1	99985.8	99947.1
1	100737	99256.3
1	100215	99431.9
1	99783.2	100252
1	99675.1	100372
1	100123	100131
1	99966.2	99906.3
1	99899.2	99807.1
1	99602.5	100103
1	100418	98961.6
1	99910.9	99824.1
1	99962.8	99901.2
1	100317	99638
1	99998.8	100098
1	99769.9	99920.5
1	99912.9	100123
1	99927.6	100123
1	99789.9	100596
1	99992.6	100113
1	99573.4	100571
1	100389	99499.4
1	99711.2	100015
1	99939.2	100082
1	100007	100134
1	100340	99938.2
1	100266	100216
1	100078	100356
1	99860.6	99978.3
1	100082	99744
1	100154	99860
1	99845	100167
1	100081	99875
1	99984.6	99714.2
1	99991.5	100198
1	100177	100025
1	100056	99740.2
1	99369.8	100689
1	99492.5	100684
1	99835.4	99856.5
1	99851.8	99934.8
1	99672.4	100263
1	100320	99484.5
1	100033	99977.5
1	99537.7	100669
1	100449	100030
1	100514	99648.2
1	100441	99336.3
1	100514	99412.1
1	100125	99982.4
1	100226	99836.8
1	99529	100623
1	100007	99859
1	99695.8	100532
1	99609.3	100482
1	100032	100081
1	100232	99801.5
1	100197	99118.7
1	100474	99336.6
1	100302	99749.9
1	99504.4	100809
1	100255	99880.6
1	100132	99941.1
1	99661.2	101076
1	99901.5	99936.8
1	99945.9	100064
1	99721.1	100515
1	99994.2	99507.6
1	100158	99434.7
1	100187	100097
1	100034	99912.8
1	100143	100348
1	100572	99631.7
1	100311	100006
1	100055	100128
1	99766	100009
1	100234	99414.1
1	100056	100267
1	99954.7	99499.4
1	99946.2	99998.7
1	99911.4	99754.1
1	100707	98622.2
1	100443	100124
1	100102	100064
1	100036	99801.4
1	100674	99231.3
1	100093	99756.2
1	99786.4	100836
1	100020	99650
1	99882.2	99715.5
1	99909	100369
1	99245.6	100848
1	99991.5	99886.7
1	100171	99664.6
1	100568	99081
1	99376.9	100403
1	100010	100147
1	99930.7	100132
1	100601	99394.2
1	100003	99905.8
1	99926.3	99772
1	100204	100142
1	100250	99978.9
1	100288	99960.4
1	100099	100143
1	100257	99571.9
1	100113	99880.3
1	100245	99837.9
1	100248	100164
1	99849.7	100007
1	100042	99604
1	99372.2	100726
1	99552.8	100158
1	99706.2	100253
1	100283	99904.8
1	99865.5	100537
1	100145	100260
1	100361	99753.1
1	99826.8	99589.9
1	99519.2	100354
1	100317	100338
1	100305	100170
1	100171	100166
1	100186	99557.6
1	99917.3	100091
1	99724.4	100221
1	100167	99949.2
1	100005	99759.1
1	99572.5	100345
1	100252	99798
1	99432	100502
1	100672	99203.3
1	99727.2	100313
1	100302	99832.6
1	99788.3	100128
1	100233	99315.5
1	100244	100195
1	99444.5	100737
1	100090	100411
1	99902.1	100065
1	99661.3	100055
1	100150	100158
1	100010	99971.5
1	100353	99306
1	100535	99887.7
1	100177	100275
1	99963.6	99916.3
1	99963.6	100147
1	99906.8	100329
1	100013	99840.1
1	99686.5	100161
1	99905.5	100281
1	100116	99479.8
1	99627.4	101006
1	99598.5	100031
1	100240	100119
1	100042	100610
1	99729.1	100014
1	100261	99700.4
1	99562.5	100148
1	99615.5	100672
1	99142.7	101100
1	100143	99872.9
1	99662.4	99916.3
1	99353.1	100693
1	99550.9	100625
1	99378.9	100442
1	99853.4	99901.2
1	100187	100319
1	99519.7	100717
1	99749.2	99994.4
1	100141	99964.1
1	99809	99958.4
1	100314	99299.2
1	100006	99594
1	99551.7	100081
1	99926.4	100390
1	100234	100178
1	99812.6	100381
1	100227	100068
1	100161	99747
1	100179	99548.6
1	100453	100533
1	99961.2	100019
1	99995.8	100048
1	99972.2	99961.2
1	100163	100440
1	100065	100062
1	100366	99300.1
1	99915.7	99986.1
1	100249	100253
1	100008	100280
1	99900.6	100056
1	99693.8	99964.9
1	99914.2	100289
1	100028	100245
1	100034	99630.5
1	100058	99937.3
1	99812.9	100157
1	100317	99247.2
1	100072	99843.6
1	100026	99954.9
1	99853.2	100084
1	100841	99193.4
1	99851.7	100620
1	99974.8	100209
1	99850.8	100300
1	99876	100083
1	99881	99916.4
1	100201	99843.4
1	100440	99635.4
1	100099	100062
1	99909.2	100140
1	100218	99597.2
1	100344	99746.1
1	100390	99449.7
1	100056	99865.3
1	100062	99906.2
1	99784.2	100390
1	100339	99487.9
1	100131	100003
1	100178	99907.7
1	99583.3	100170
1	100232	100759
1	99733.5	100464
1	100290	100368
1	100073	100191
1	99974.1	100074
1	100002	99585.5
1	100430	99748
1	99904.7	100452
1	99678.5	99988.6
1	99812.7	100078
1	99940.6	100160
1	100113	99983.9
1	99744.6	100387
1	99722.2	100316
1	99793.7	100132
1	99875.9	100175
1	100097	99584.4
1	100649	98974.1
1	99805.7	99994.6
1	99444.3	100824
1	100061	99902.7
1	99867.7	100522
1	100028	100027
1	100176	100359
1	99775.1	99950.9
1	99981	99876.7
1	99565.4	100801
1	99884.9	99741.4
1	99837.6	99955.8
1	100317	99790.1
1	99841.9	99945.2
1	99740.1	99996.1
1	100241	99898.2
1	100190	100018
1	100170	100392
1	99948.3	100140
1	99661	100037
1	99588	100253
1	99680.9	100267
1	100138	99917.4
1	100045	99816.4
1	99611.9	100641
1	99395.1	100928
1	99973.4	99830.4
1	99938.2	100010
1	99985	99877.6
1	100392	99826
1	100052	99733.1
1	100016	99938.1
1	99983.5	99971
1	100231	100121
1	99973.3	100326
1	100365	100006
1	100123	99740.6
1	100117	99717
1	100232	99712.6
1	100085	99922.5
1	100303	100138
1	99680.2	99981.5
1	100360	99392.5
1	100008	99986.2
1	100071	99595.2
1	100290	100074
1	100200	99909.6
1	100323	99303.4
1	99739	99880.9
1	100339	100223
1	100429	99958.6
1	100289	99872.9
1	99647.9	100017
1	100124	99968
1	100059	100407
1	99960.7	99881.7
1	100427	99821.3
1	100180	99943.3
1	100338	100432
1	99996.7	100154
1	100017	99476.3
1	100226	99662.1
1	100035	100199
1	100100	99782.2
1	100542	99479.1
1	99710.3	100173
1	100433	99588.6
1	99818.7	100151
1	100122	100162
1	100222	100119
1	100396	99660.4
1	99734.7	100455
1	100279	99274.3
1	100132	99534.8
1	99927.4	100087
1	99634.6	100087
1	100519	99995.6
1	100310	99918.9
1	99833.9	99933.1
1	100148	100181
1	99736	100290
1	99799.7	99925.4
1	100278	99412.2
1	99968.4	99811.6
1	100177	99883.8
1	99665.4	100498
1	99715.5	100279
1	99894.4	99980.4
1	99689.2	99756.4
1	100227	100164
1	99734.8	100279
1	100049	100157
1	100471	99723.5
1	100339	99948.2
1	100088	99918.7
1	99336.6	100652
1	99745.6	100230
1	99824.3	100475
1	100591	99529.3
1	99507.3	100104
1	99942.9	99823
1	99960.9	100550
1	99891.9	99970.4
1	99550.1	100025
1	99778.8	100372
1	99696	100029
1	100426	99537.8
1	100088	100141
1	99899.6	99886.7
1	99141.1	100743
1	100057	100108
1	100087	99818.8
1	99815.3	99995.5
1	99813.3	100220
1	100159	100295
1	100056	99784.4
1	100154	99252.7
1	99621.9	100478
1	99824.6	99821.5
1	99655.8	100304
1	99659.7	100370
1	100308	99369.6
1	100587	99514.8
1	100569	99840.9
1	99918.7	99982.5
1	100288	100161
1	99682.1	100183
1	99897.1	99856.7
1	100248	100073
1	100091	99676.8
1	100048	100074
1	100139	100382
1	99728.4	100666
1	100231	100598
1	100595	99023.1
1	100598	99020.3
1	100228	100467
1	99906.9	99774.8
1	99989.3	100173
1	99352.9	100491
1	100283	99669.3
1	99993.1	99814.8
1	99958.7	100061
1	99780.8	100152
1	100006	99631.3
1	99787.4	100113
1	100176	99411.9
1	99992.8	100650
1	100170	99717.2
1	99803.5	100151
1	99815.7	100025
1	99812.2	100140
1	100472	99963
1	100498	100481
1	99992.3	99966.4
1	100791	100037
1	99155.6	100716
1	100339	100238
1	100071	100166
1	100111	99674.7
1	99689.2	100071
1	99996	100099
1	99818.6	99936.2
1	99908.5	99814.9
1	99317.8	101149
1	99799	100195
1	100243	99283.4
1	99737.3	100169
1	100012	99467.5
1	99801	100362
1	99968.8	100241
1	99895.7	100319
1	99679.6	100120
1	99737	100065
1	100128	100436
1	100125	100154
1	99965.6	99721.3
1	100291	100135
1	100024	100003
1	100394	99737.9
1	100055	100007
1	100109	99354.1
1	99577.9	100669
1	99899.6	100322
1	100155	100120
1	99995	100237
1	99785.6	99905.9
1	100200	99820.4
1	99688.4	100676
1	99958.2	99961.4
1	100377	99531.6
1	99965.5	99920.7
1	100218	100085
1	99887.6	99853.7
1	99713	100627
1	100008	99738
1	100347	99838.6
1	100366	99641.8
1	99826.6	99899.6
1	100087	99738.5
1	99739.1	99925.2
1	99990.5	100035
1	100028	100003
1	100037	99934.7
1	100148	99754.5
1	99343.6	101003
1	100211	100083
1	100082	100048
1	99678	100359
1	99981.9	99893.3
1	100388	99408
1	100211	99916.7
1	100110	100057
1	100064	100101
1	99769	100847
1	99792.4	100579
1	99999.3	100135
1	99941.8	99571.7
1	99957.2	99913.6
1	99280.6	100696
1	100058	99861.9
1	99789.4	99783.4
1	99932.4	100131
1	99976.2	100147
1	100302	100034
1	99422.7	100009
1	99442.2	100984
1	99828.5	99898.2
1	100622	99464.3
1	100085	100134
1	99967.7	99878.7
1	99762.3	100240
1	100169	100399
1	100205	99676.7
1	100008	100150
1	100199	99625.1
1	99849.7	100060
1	100384	99909.3
1	99912.6	99818.4
1	100495	99321.5
1	100397	99663.7
1	99885.6	99950.4
1	99806.8	100200
1	99910.8	99833.1
1	99891.1	99953.3
1	99972	100199
1	99723	100122
1	100023	99746.8
1	100070	100286
1	100098	100111
1	99424.4	100297
1	99953.7	100559
1	100607	100242
1	100010	99973.3
1	100500	99947
1	100401	100175
1	99926.2	100081
1	99826.4	99996.5
1	99942	100127
1	99528.9	100852
1	100087	100274
1	100640	99270.8
1	100224	99076.9
1	99798.8	100240
1	99702.3	100495
1	100282	99847.8
1	99953.7	100167
1	100111	100787
1	100142	100206
1	100110	100096
1	100110	99898.6
1	100077	100057
1	100157	99926.4
1	100063	100132
1	100114	100313
1	99826.1	100137
1	99715	99971
1	100011	100059
1	99711.8	99796.6
1	100375	99696.7
1	100542	99390.8
1	99899.9	99943.7
1	100238	99311.2
1	100552	99623.4
1	99999	99849
1	100387	100338
1	100288	99439.1
1	100264	99650.9
1	100172	99600.7
1	100000	99739.5
1	99600.4	100687
1	100313	99669.5
1	100049	99685.5
1	99886.7	100323
1	100396	99645.3
1	99982.5	99761.1
1	99812.8	99911
1	99971.7	100134
1	99828.9	99992.7
1	100090	99969.3
1	99761.8	99985.8
1	100025	99892.4
1	99869.5	99909.1
1	100105	99817
1	99775.3	99951.8
1	99690.2	100368
1	99776.4	100071
1	99928.6	100420
1	99840.8	99927
1	101419	98953.4
1	100173	100189
1	100271	99973.3
1	99812.8	100060
1	100263	99564.8
1	99700.9	100293
1	99945	100184
1	99988	99575.1
1	99990.3	99987.8
1	100075	99876.7
1	99654.6	100481
1	99943.9	100232
1	99820.5	100213
1	99886.5	100004
1	99923.8	100007
1	99888.2	99775.7
1	99949.9	100552
1	100090	99663.7
[truncated: 4,001 more rows]

## Sheet: RNG Syn Clusters SEED 5 TAB2
Clusters	x	y
1	100144	99939.7
1	100289	99363.4
1	99972.2	99778.9
1	100057	99936.6
1	100008	99692.8
1	100052	99906.9
1	99794.7	99954.2
1	100028	99950.6
1	100381	99572.5
1	100179	99547.6
1	100540	100098
1	100197	99993.3
1	99725	100131
1	100258	99976
1	100396	99665
1	99967.7	99971.5
1	99759.2	100082
1	100075	100081
1	100007	99971.7
1	99966.6	99863.3
1	99700	100273
1	100009	100089
1	99936.6	99888.5
1	99832.3	100565
1	99660.3	100697
1	100824	99258.3
1	99712.1	99968.2
1	99723.3	100101
1	100148	100282
1	100374	99373
1	100176	99993
1	99681.9	99973
1	100066	99948.9
1	99544.9	100369
1	99797	100220
1	99813.5	99810.3
1	100177	100127
1	99187	101316
1	100366	99464.8
1	100053	99857.3
1	100078	99898.1
1	100113	99912.8
1	99928.8	100154
1	99659.1	100749
1	99719.5	100208
1	100030	100139
1	99674.4	100611
1	100423	99482.7
1	100730	99381.2
1	99905.8	99805.8
1	100189	100307
1	100055	100084
1	100284	99667.8
1	99454.4	100565
1	100815	99123.8
1	99844.4	99948.8
1	99715.9	99904.4
1	100012	99817.9
1	99942.4	99899.1
1	100021	100460
1	99994.4	99900.3
1	99819.5	100237
1	99361.3	100883
1	100522	99411.4
1	99844.4	100239
1	99943.4	100111
1	99970.1	100004
1	99670	100222
1	100126	99503.9
1	100060	99929.6
1	99807.8	100312
1	99431.8	100657
1	100396	99513.7
1	99622.7	100429
1	99893.7	100036
1	100301	99846.8
1	99961.6	99902.1
1	100258	100005
1	100164	100514
1	99892	100299
1	99469.6	100654
1	99824.6	99887.1
1	100034	99722.2
1	99409.4	101247
1	100477	99558.1
1	100313	99867.4
1	99933.7	99721.2
1	99837.3	99902
1	101000	99258.9
1	100227	99749
1	99855.6	100467
1	99658.7	100206
1	99671.3	100271
1	100147	100071
1	100209	99854
1	100365	99456.5
1	100403	99245.9
1	100147	100372
1	100038	99881.2
1	99714.8	100017
1	100098	100380
1	100135	99457.1
1	99988.7	99990
1	99983.7	100254
1	99954.5	100148
1	100161	100040
1	99703.7	100235
1	100382	100091
1	99880.8	100011
1	99949.6	100057
1	99833.5	99931
1	100217	99978.1
1	99753.2	100061
1	100095	99617.3
1	100265	100069
1	100064	100103
1	99928.4	99939.4
1	100196	100180
1	100632	100070
1	100120	99900.4
1	100206	99780.7
1	100308	100237
1	99845.4	99806.6
1	100390	99667.2
1	101344	99619.1
1	99968.3	99866.4
1	100054	100139
1	100026	100231
1	99883.3	100255
1	100062	100038
1	100032	100108
1	99752.1	100177
1	100182	99846.8
1	99646.9	100183
1	100225	100101
1	100164	100145
1	99762.5	100089
1	99705.9	100004
1	100488	99613.4
1	99900.5	100187
1	99379.4	100695
1	99885.7	100335
1	99790.5	99981.1
1	99293	100703
1	99813.8	100180
1	99984.6	100017
1	100280	100002
1	100309	100464
1	100048	99645
1	99708.3	100428
1	99867.5	99966.9
1	100113	99762.4
1	100171	100098
1	99880.4	100032
1	100010	99803.7
1	99489.8	100479
1	100131	99868.6
1	100045	100207
1	99710.9	99889.9
1	99278.9	101067
1	100269	100041
1	99755.7	100164
1	99763.2	99989
1	99619.2	100360
1	100043	99778.9
1	99875.7	100147
1	99934.5	99793.4
1	99966.2	100015
1	100015	99710.5
1	99831.7	99911.2
1	99992.7	100417
1	99953.6	99668
1	99884	100097
1	100386	99995.6
1	99806.7	99793.8
1	99784.8	100182
1	99971.3	100231
1	100053	100005
1	100103	99925
1	100090	100158
1	99818.1	99973
1	100055	99908.8
1	99710.4	100793
1	99783	100548
1	100040	99854.5
1	100094	100187
1	100532	99719.4
1	99948.6	100077
1	100506	99828.4
1	100061	99977.7
1	99859.2	100230
1	100124	99834.7
1	99791.6	100224
1	100348	99564.9
1	99804.5	100075
1	100873	99296.3
1	99615	100146
1	99889.2	99992.3
1	100083	100034
1	100038	99832.3
1	99624.9	100203
1	100320	99017.6
1	100195	99788.9
1	99556.8	100305
1	100364	100550
1	100343	99262.1
1	100327	99643.9
1	99751.2	99700.7
1	100185	99992.4
1	100183	99874
1	99854	100006
1	100236	99530.1
1	100605	98979.5
1	100331	100036
1	100109	99520.3
1	100030	100011
1	100304	99829.3
1	100117	99786.5
1	99778.5	100570
1	99857.6	100134
1	100413	99413.6
1	99949.1	100159
1	100387	99422.8
1	99542	100317
1	100132	100074
1	99621.3	100213
1	100082	100575
1	100005	100243
1	100108	99809.1
1	100360	99684.8
1	100261	99784.2
1	99517.5	100196
1	99566.6	100130
1	100205	99467.3
1	100230	100304
1	99788.6	99768.3
1	100115	99884.8
1	100222	99835.5
1	100141	99822.8
1	99753.3	100356
1	99925.1	99647.1
1	99821.2	100457
1	100296	99381.2
1	100210	100035
1	100056	100141
1	100163	99473.1
1	100188	99675.8
1	99823.6	100282
1	100026	99805.3
1	99996.7	100220
1	99945.7	100008
1	99946.6	100313
1	100059	100033
1	99935.5	99922.4
1	99937.5	100214
1	99960.6	100062
1	100094	100227
1	99851.4	99781.9
1	99918.7	100031
1	99908.5	99995.4
1	100540	99554.6
1	99945.9	99962.4
1	99681	100216
1	99844.5	100363
1	100121	99486.1
1	99778.7	100196
1	99780	99950.4
1	99940.2	99833.2
1	99812.9	100305
1	99891.7	100039
1	99693.1	100031
1	99753.2	100094
1	99374.8	101033
1	99682.3	99960.3
1	100458	99702.8
1	99955	100037
1	99382	100369
1	99959.8	100303
1	99576.1	100435
1	99705.2	99974.4
1	99669.7	100304
1	100226	99865.1
1	100207	99644.4
1	99708.4	99981.4
1	99945.3	100187
1	99992.6	100360
1	100084	99616.1
1	99749.1	100788
1	100031	100070
1	100032	100189
1	100321	100161
1	99428.5	100894
1	100460	100123
1	99809.7	100146
1	100067	99970.4
1	99962	99848.7
1	100151	99937.6
1	100169	99974
1	100274	100036
1	100925	98886.4
1	100547	100023
1	100239	99611.9
1	99949.5	99977.4
1	99580.5	100343
1	100101	100075
1	99813.4	100118
1	99829	99961.2
1	100650	99693.3
1	100266	99423.3
1	100108	99861.8
1	100205	100013
1	99933.2	99923
1	100073	99820.5
1	100166	99988
1	100000	99738.1
1	100033	99816.5
1	99783.9	100219
1	99091.3	101067
1	99892.3	100128
1	100537	99074.8
1	99781.8	100045
1	100175	99966.1
1	99862.6	99941.9
1	99900.3	99920.8
1	100261	99491
1	99627	100164
1	99772.2	100076
1	99608.6	99943.1
1	99967.9	99726.4
1	99502.1	100702
1	99922.1	99966.5
1	100443	99246.9
1	99362.3	100884
1	99820.8	99986.9
1	100174	100076
1	99921.1	99872.3
1	99775.3	100249
1	99950.1	100170
1	100332	100385
1	100109	99768.6
1	99737.7	99885.3
1	99932.4	100242
1	100413	99105.5
1	99557.8	100233
1	99721.5	100261
1	100503	99383.6
1	100001	100008
1	100130	99975.7
1	100123	99980.5
1	100023	99815.5
1	99455.2	100266
1	99865.4	100524
1	100220	99998.5
1	100173	99874.3
1	100075	99713.4
1	100071	100055
1	98946.9	100904
1	100586	99035.6
1	100020	99973
1	99821.7	99706.2
1	100077	100439
1	99458.9	100316
1	99041.1	100736
1	100219	100183
1	99896.9	99822.9
1	99983.9	100103
1	99946.1	100199
1	99858	99993.4
1	100018	100196
1	99886.8	99939.4
1	100098	100225
1	100094	100006
1	100001	100204
1	100455	100267
1	99718.2	100625
1	100083	99558.8
1	99848.4	99875.1
1	99916.6	100082
1	99964.6	100055
1	99203.2	101157
1	100308	99645.3
1	100178	100086
1	99436.7	100762
1	99696	100061
1	99752.8	100111
1	100417	100003
1	100039	100073
1	100064	100105
1	99941.6	99954.5
1	99741.2	100329
1	100397	99929.3
1	99726.2	100063
1	100181	99680.8
1	100013	99968
1	99521.7	100532
1	100186	100206
1	99838.2	100388
1	100157	99847.1
1	100118	99731.5
1	99648.7	100655
1	99926.2	100006
1	100087	99613.2
1	99525.1	100189
1	99898.8	100170
1	100130	99860.1
1	99926.2	100084
1	99433.1	100256
1	100087	99963.8
1	99983.7	99589.4
1	100650	99744.9
1	100598	99230.5
1	100338	99934.1
1	99730.6	100677
1	100040	100066
1	100057	100143
1	99569.6	100302
1	100112	99895.1
1	100224	100034
1	99865.3	99651.6
1	100576	99865.9
1	100288	100057
1	100267	99638.3
1	100095	100042
1	100481	99302
1	100077	99877.3
1	99851.5	100070
1	99650	100056
1	99799	99979.5
1	100340	99405.4
1	99840.9	99895.4
1	100360	99979.4
1	100006	99841.3
1	100430	100275
1	99969.9	99584.1
1	99805.3	100395
1	99998.5	99753.5
1	99661.4	100114
1	100257	99796.6
1	100305	99751.9
1	100132	99367
1	99905.4	99842
1	100132	99869
1	99903.2	100163
1	99988.6	99849
1	100036	100039
1	100017	100457
1	99909.7	99709.8
1	100208	100025
1	100117	99808.1
1	100371	99679.7
1	99955.7	100117
1	100508	99434.2
1	99519.5	101294
1	100209	99778.5
1	100121	99911.9
1	99483.4	100163
1	100385	99794.5
1	100224	99752.6
1	99863.9	99959.9
1	99753.8	100028
1	100331	99714.2
1	100041	99868.2
1	99741.3	100710
1	100050	99904.3
1	100540	99698.2
1	99981.9	100050
1	99713	100079
1	99625.3	100272
1	99771.4	100247
1	99927.3	100203
1	99756.2	100101
1	100279	99809
1	100112	100142
1	100298	99616.9
1	99878.8	100234
1	99758.6	100099
1	100168	99902.2
1	100300	100267
1	99897.6	100104
1	100207	100063
1	99671.6	100209
1	100255	99826.9
1	99781.8	99900.2
1	99851.4	100202
1	100066	99838.8
1	99828.4	100265
1	99900	99718.3
1	99930.3	100138
1	100124	99748.7
1	99824.4	99936.9
1	100602	99427.9
1	100207	99630.9
1	100162	99802.9
1	99937.2	100076
1	100401	99270
1	99766	100800
1	99848.4	99853.4
1	100554	99423.7
1	100076	99989.3
1	99492.4	100778
1	99606.9	100081
1	99476.8	101016
1	99951.3	99937.4
1	100282	99349.7
1	100635	99477.6
1	99315.4	100786
1	100263	99995.1
1	100238	99357.6
1	100275	99827.9
1	100515	99136.6
1	99786.2	99918
1	100089	99579.8
1	99943.8	100037
1	100333	99501
1	100119	100183
1	99989.7	99801
1	99927.3	100352
1	99286.9	100709
1	100742	99715
1	100564	100228
1	99597.4	100259
1	100197	99992
1	100369	100557
1	100099	100354
1	100264	99314
1	100012	100387
1	100034	100168
1	100446	100017
1	99190	100783
1	100077	99992.9
1	100121	100470
1	99919.5	99745.9
1	99817.3	100067
1	99835.5	99823.1
1	99879.8	100343
1	100200	100009
1	99786.5	100221
1	99881	100229
1	99660.7	100486
1	100382	99514.6
1	100245	100197
1	100024	99732.7
1	100074	100117
1	100117	100271
1	100341	100048
1	99867.6	100465
1	99797.5	99776.9
1	100259	99961
1	100080	99760.9
1	99797.2	99766.2
1	100617	99461.8
1	99999	100302
1	99918.8	100369
1	100154	99739.6
1	100241	100256
1	99785.5	99943.6
1	100231	100037
1	100271	99930.3
1	99916.9	99764.9
1	100167	99842.6
1	99896	99732
1	99825.6	99845.1
1	100292	100127
1	99655.2	100654
1	99937.6	99931.7
1	99855.6	100388
1	100085	100151
1	99798.6	99897.7
1	99806.8	100130
1	100646	99817.7
1	100378	99966.4
1	99438.2	100407
1	99956.1	99963.1
1	100071	99711.7
1	99871.2	99952.9
1	99751.9	100357
1	100336	99884.9
1	99398.9	101176
1	99944	99978.6
1	100079	100096
1	100320	99432.1
1	100417	99892.8
1	99840.9	100161
1	100306	99791.5
1	100293	99938.7
1	99978.1	100185
1	99553.9	100803
1	100224	99455.5
1	100463	100050
1	99888.4	100107
1	99952.6	100187
1	100088	99906.6
1	99890.4	99659.8
1	99806.2	100194
1	100114	99760.3
1	100202	100047
1	100264	100033
1	99954.8	100044
1	100197	100052
1	99816.4	100059
1	100169	100038
1	99766.8	100237
1	100058	99635.5
1	99943.8	99756.5
1	99691.3	100059
1	99838.3	100018
1	99736.4	100336
1	99633	100278
1	99977	100214
1	99952.7	100292
1	100041	99927.9
1	100277	100370
1	100287	99701
1	100038	100032
1	100078	99779.6
1	99676.2	100227
1	99678.9	100143
1	99477.3	100524
1	100056	100095
1	99998.5	100125
1	99868.6	99855.8
1	99854.3	100455
1	99938.7	100227
1	100361	99973.2
1	99594.2	99970.5
1	99913.5	99753
1	99955.6	100116
1	99896.9	100291
1	100106	99954.5
1	100453	99162.9
1	99868.6	99991.2
1	99492.3	100555
1	99961.8	99809.6
1	99915.6	99777.8
1	100555	99168.9
1	99746.3	100180
1	99976.5	99972.1
1	100389	99911.7
1	100420	100021
1	99560.5	100168
1	100460	99859.8
1	100416	100127
1	100151	99781.3
1	100017	100082
1	99843.9	100760
1	100241	99889.2
1	100064	100386
1	100037	99808.7
1	99861.2	99944.1
1	99951.2	100513
1	99979.6	100177
1	99807.8	99968.6
1	100020	100292
1	99801.5	99973.9
1	100026	100544
1	99933.9	100201
1	99727.4	100526
1	99800.6	99991.2
1	99968.6	100070
1	100035	99691.7
1	99805.6	100130
1	100037	99612.8
1	100803	100042
1	100169	99734.7
1	99736.1	100031
1	100879	99196.7
1	100023	100178
1	99740.5	100232
1	99914.9	99846.9
1	99810.2	100041
1	100320	99694.5
1	99920.6	99978.3
1	100297	99758.6
1	100615	99777.5
1	99629.8	100767
1	99709.5	100154
1	99971.3	99857.6
1	100189	99866.8
1	99918.1	99934.8
1	100297	99390
1	99945.2	99872.4
1	100001	99986.5
1	100231	99477.3
1	99743.5	100265
1	99763.5	99791.2
1	99944.5	99798.2
1	100069	99939.3
1	99915.6	99876.6
1	99997.9	99809.8
1	100277	99974.9
1	99986.6	99763.2
1	100169	100550
1	99955.8	99775.4
1	100898	99495.4
1	100097	100183
1	100376	99752.9
1	100101	99742.6
1	99624.9	100066
1	99937.8	99932.6
1	99899.9	100296
1	100043	99604.5
1	100639	98974.7
1	99679.8	100502
1	100223	99750.6
1	100480	99843.7
1	99733.7	99793.6
1	100700	98851.4
1	99919.9	99921.8
1	100415	99585.4
1	99929.1	100263
1	100188	99644
1	100080	100086
1	99913.2	100363
1	100078	100119
1	100677	99036
1	99966.1	100135
1	99049.4	101133
1	100565	98754.6
1	100158	99999
1	99480.5	100663
1	99696.5	100224
1	100257	100071
1	99874.4	99750.7
1	99935	99932
1	99297.4	100533
1	99924.3	100619
1	100365	99619.6
1	99789.1	100138
1	99951.3	99841
1	100162	99773.7
1	99734.3	100001
1	99757.7	100155
1	99543.4	100424
1	99929.3	100319
1	99752.9	99807.1
1	100442	99404.5
1	99630.5	100221
1	100300	99482.8
1	100598	99165.1
1	100652	99274.1
1	100216	99808.7
1	100099	100015
1	100333	99931.1
1	99770.4	100056
1	99683.2	100425
1	100162	100156
1	99831.4	100006
1	99686.6	100330
1	99793.2	100315
1	100276	100040
1	100078	100185
1	100254	100156
1	100664	99127.1
1	99881.6	100200
1	99008.7	101338
1	99988.6	99851.9
1	99880.2	100440
1	99378.4	100876
1	99498.9	100466
1	99967.8	100594
1	99788.2	100242
1	99455.9	100301
1	99948.7	99777.2
1	99843.7	100029
1	99716.3	99896.9
1	99806.6	100059
1	100409	99835
1	99715.7	100535
1	99844.4	100148
1	100091	100008
1	100308	99830.5
1	100613	99439.4
1	99846.5	100290
1	100113	100007
1	100102	100086
1	99950.1	100157
1	100245	99954
1	99871.4	99942
1	100104	100338
1	100076	99716.6
1	99569.8	100588
1	100150	99982.6
1	99860.3	99893.4
1	99639	99993.4
1	99734	100177
1	99706.1	100533
1	100174	100653
1	100189	99842.1
1	100005	99604.7
1	99826.7	100006
1	99732.2	99986.2
1	99962.8	99986.5
1	100260	100021
1	100456	98940.2
1	99375.1	100386
1	99859.8	99932
1	100242	99489.3
1	100252	99929.8
1	99768.8	99975.9
1	99982.1	100233
1	100957	99850.5
1	99230.4	100860
1	100134	100193
1	99969.4	100274
1	100135	100020
1	100286	100304
1	100039	99832.9
1	100035	99435.5
1	100431	99988
1	100068	99949.9
1	100222	99912.4
1	99714.3	99991.8
1	100083	99967
1	100048	100057
1	100121	100320
1	100094	100055
1	99954.2	99750.9
1	100385	99716.5
1	99684.3	100223
1	99883.8	99676.2
1	99639.3	100468
1	99496.9	100782
1	99834.9	100009
1	100115	99842.1
1	99912.4	99930
1	99387	100428
1	100042	99926.3
1	99568.6	100092
1	99968.4	99825.3
1	99482.1	100734
1	99968	100301
1	100054	99454.9
1	100173	100088
1	100112	100237
1	100006	99907.9
1	99985.1	99761.8
1	100081	99803.2
1	99855.7	100218
1	99865.6	100134
1	100002	99913
1	100163	100122
1	99623.5	100437
1	99517.9	100579
1	100102	99811.3
1	100076	100352
1	100516	99210.5
1	100043	100067
1	100156	100320
1	100798	99867.9
1	99677.7	100710
1	100269	100100
1	99966.1	99868.7
1	100519	99464.5
1	99941.3	99814.3
1	99961.5	100190
1	99833.1	100088
1	99969	99964.4
1	100126	100045
1	100247	99978.8
1	100047	100046
1	100258	100073
1	99540.7	100334
1	100227	99867.9
1	100159	99846.6
1	100121	99830.8
1	100254	99286.3
1	100047	99546.1
1	99964	100577
1	99848.7	100380
1	99577.4	100191
1	99861.1	100168
1	100058	99878.8
1	99418	100835
1	100186	100185
1	100035	100394
1	100241	99847.7
1	100391	100161
1	99758.2	100077
1	100046	100089
1	100033	100349
1	100330	99970.8
1	99324.1	100632
1	100010	99748.9
1	100173	99881.3
1	99751.8	99834.3
1	100354	99733.6
1	100042	100021
1	99901.6	100261
1	99457.8	101033
1	99924.2	100198
1	99479	100406
1	100128	99772.1
1	100124	100068
1	100080	100127
1	99438.5	100629
1	99513.5	100929
1	100053	99800.4
1	99388.8	100807
1	100243	100250
1	100733	99177.1
1	99667.9	100252
1	100054	100524
1	99574.8	100835
1	100233	99800.2
1	100469	99453.8
1	100215	99973.4
1	99907	100484
1	100253	99745.8
1	100064	100186
1	100349	99202.1
1	100102	99887.9
1	100364	100069
1	99777.9	99939.7
1	99678.3	100149
1	100132	100516
1	100187	100371
1	99647.2	100202
1	100187	99849.7
1	100416	99661.8
1	100041	100104
1	99810.5	100864
1	100167	99850.7
1	99935	99701.5
1	99554.9	100884
1	100119	100039
1	100540	100219
1	100126	100303
1	99860.3	100248
1	99904.8	100677
1	99875.2	100103
1	100105	99597.1
1	99740.4	100445
1	99772.7	100254
1	99281.5	100488
1	99598.5	100166
1	100831	98849.9
1	100168	99765.7
1	100231	100572
1	100014	99898.1
1	100069	100095
1	100102	99514.2
1	100376	99691.5
1	99353.5	100203
1	99538.8	100210
1	100053	99863.7
1	100645	99184.4
1	100152	99685.2
1	100328	99935.3
1	99995.2	100351
1	99901.3	99957.1
1	100414	100372
1	100009	100095
1	99835.2	100122
1	100053	100095
1	100150	99742
1	100458	99714.2
1	99911	100423
1	100210	99663.2
1	100350	99947.5
1	100209	99773.7
1	100172	99938.8
1	100784	98963.4
1	100249	99826
1	99665.1	100758
1	100022	99999.4
1	99878.5	100437
1	100195	99898.6
1	100709	98933.8
1	100219	99949.4
1	99647.4	100152
1	100386	99983.3
1	100383	99468.6
1	100203	99871
1	100205	99431.6
1	100553	99556
1	99794.6	100707
1	100377	100064
1	100533	99661.6
1	100069	100159
1	100152	99937.6
1	100549	99489.4
1	100065	100212
1	100433	99414.9
1	100207	99900.6
1	100216	100204
1	99960.5	100009
1	100354	100154
1	99905.7	99765.3
1	100010	100382
1	100212	100090
1	99664.4	100293
1	100734	99451.9
1	99770.8	99716.6
1	99913.1	100021
1	100512	99517.9
1	100115	99999.4
1	99718.8	100867
1	100285	100007
1	100256	100110
1	99912.9	100076
1	100097	100010
1	99649	100175
1	99954.5	100059
1	100065	100225
1	99796.8	100395
1	100306	99919.2
1	99625.9	100640
1	99991.6	99863.4
1	100341	99651
1	99796.4	100128
1	100002	100160
1	100220	100083
1	99945	100180
1	100672	99213
1	99669	100275
1	99897.5	100025
1	100631	99481.5
1	99734.3	100452
1	100131	100454
1	100181	99922.1
1	100327	99820.5
1	100363	100101
1	99922.4	99774.4
1	100408	99346.2
1	100121	99827.3
1	99908.7	100364
1	99880.9	100210
1	99955.4	99930.5
1	100113	100259
1	100317	98949
1	99860.7	100122
1	99759.3	100172
1	100625	99232.8
1	100073	100080
1	100198	99597.2
1	99864.3	99749.5
1	99890	99944.2
1	99771.9	100148
1	99779.7	100393
1	99513.8	100336
1	100012	100220
1	100065	99831.2
1	99631.8	100249
1	100282	99731
1	100005	99748.4
1	99810.8	100652
1	100234	99723.7
1	99973.8	99897.2
1	100025	99892.8
1	99866.6	100619
1	99710.8	100212
1	100288	99822.5
1	100084	100193
1	100494	99653.7
1	100063	99809.3
1	99708.6	100321
1	99801.7	100067
1	100271	99419
1	99783.5	99956.8
1	99672.9	100279
1	100073	99848.6
1	100169	99626.9
1	99745.7	100077
1	100535	99033.5
1	99829.8	99985.9
1	100206	99825.1
1	100226	100148
1	100034	99746.6
1	99989.8	99957.3
1	100049	100230
1	100339	99790
1	99670.9	100602
1	99731.9	100279
1	100010	99862.1
1	100314	99883.1
1	100274	99661.4
1	100562	99215.9
1	100007	100077
1	100657	99423.5
1	99963.3	100013
1	100158	99799.6
1	99878.4	99945.1
1	99940	99687.2
1	100173	99541.5
1	99855.8	100391
1	99983	99982
1	99841.3	99862.4
1	99668.1	99931.4
1	99908.7	99716.6
1	100450	99378.1
1	99809.8	100285
1	99879.4	99915.8
1	100163	99614.7
1	100633	99179.2
1	99499.4	100805
1	99661.6	99847.5
1	99742.3	100043
1	99818.4	100150
1	99922.2	99975.4
1	99942.4	99829.1
1	99284.2	100850
1	99909.8	99635.1
1	100319	99524
1	99997.7	100208
1	100222	99653.1
1	100106	99907.8
1	99872.6	100149
1	100189	99515.3
1	100432	99752.7
1	99951.2	100105
1	99906.6	100550
1	100181	99998.5
1	100355	100351
1	99787.8	99734.7
1	100264	100032
1	100232	99444.9
1	100017	100010
1	100328	100121
1	100247	100051
1	99753.1	99797.3
1	100139	99952.5
1	99957	100104
1	100274	100012
1	100059	99901.2
1	100337	99391.6
1	100109	99968.8
1	99881.8	99873.3
1	99840	100260
1	100170	99859.5
1	100152	99867.9
1	100100	100361
1	99845	99964.3
1	100285	100437
1	99894.7	100206
1	100075	99827.7
1	99818.5	100229
1	99874.3	100065
1	100028	100363
1	99654.8	100337
1	99585.6	100268
1	100025	99830.5
1	100151	99679.5
1	99955.7	99747.8
1	99877.7	99971
1	99939.6	100334
1	100495	99759
1	100084	100389
1	99744.6	100329
1	99792.4	100204
1	99774.7	100212
1	100018	100154
1	100242	99507.1
1	99814.3	100085
1	99907.1	99923.1
1	100726	98798.8
1	99926.8	100332
1	100051	99921.4
1	99833.9	100184
1	100267	99835.7
1	100479	100142
1	100813	98562.6
1	99724.9	99965.1
1	100350	99907.9
1	99949.2	99999.7
1	99963.1	100155
1	100265	99956
1	100119	100325
1	100295	99800.4
1	100455	99374.7
1	99645.3	100624
1	99968.9	100393
1	100219	100195
1	99731.5	100263
1	100168	100206
1	100169	99737
1	99624	100642
1	100192	100226
1	100723	99464.8
1	99791.1	100049
1	100450	99893
1	99495.5	100203
1	100094	100020
1	99765.6	100271
1	99792.4	99939.2
1	99808.4	99955.3
1	100716	99152.5
1	100123	100236
1	100245	99558.3
1	99996.8	99855.4
1	99598.5	100188
1	99857.9	100228
1	100065	99849.6
1	100047	99792.6
1	99488.7	100500
1	100008	99907.7
1	99785.9	100164
1	99974.7	99674.7
1	99696.5	100174
1	100407	100294
1	100541	99389.2
1	100048	100514
1	100329	99518.3
1	99877	100128
1	100683	99173.1
1	100629	98916.1
1	100260	99735
1	100174	100556
1	99917.8	99844.5
1	100116	100098
1	99981.4	100106
1	99973.7	100361
1	99954.3	99967.4
1	99884.8	99839.5
1	99330.9	101002
1	100585	99902.2
1	99623.4	100093
1	100043	99679
1	100555	99984.2
1	100124	100092
1	99931.1	99984.7
1	100125	100007
1	99976	99901.4
1	99970	99889.5
1	100418	99627.4
1	100042	100077
1	100085	99931.9
1	100305	99572.1
1	99995.9	99672.2
1	99816.9	99900.3
1	99760.8	100353
1	100848	99533.3
1	99910.2	99576.4
1	99800.4	99841.2
1	100034	99276.7
1	99577.7	100588
1	100266	99044.4
1	100441	100115
1	99798	99878.7
1	99963.5	99919.1
1	100247	99556.5
1	100087	100186
1	99733.6	100276
1	100202	100046
1	99685	100354
1	99543.1	100229
1	100480	100364
1	99518	100054
1	100450	100018
1	100045	100178
1	100132	100273
1	100496	99897.9
1	99536.1	100208
1	99747.1	100106
1	100009	100026
1	99808.7	100133
1	100001	99941.9
1	99562.4	100897
1	99735.8	100344
1	99873.2	99640.2
1	100034	99986.4
1	99360.9	100569
1	99787.6	100292
1	100069	99990.5
1	100218	99856.2
1	99750.6	100233
1	100536	99288.7
1	99985.4	99814.2
1	99851.5	99867.1
1	99782.1	99943.9
1	100053	99954.2
1	100176	100039
1	100045	99481.3
1	99704.3	100129
1	100148	100607
1	100216	100230
1	99823.4	100168
1	99949.3	99971.1
1	100485	99878.1
1	100186	100022
1	99530	100259
1	100049	100178
1	99848.2	100117
1	100349	100243
1	100420	99803
1	100767	100560
1	99971.9	99547
1	100191	99935.2
1	100275	99809.8
1	100039	100212
1	100063	100159
1	99955.7	100027
1	100115	99454.9
1	99799.2	100506
1	99931.1	100249
1	100166	100189
1	99931.5	100053
1	100210	99928.4
1	100526	99442.5
1	100175	99702.4
1	100232	99551.8
1	100026	99720.9
1	99886	99976.2
1	100326	100267
1	99650.1	100500
1	99763.6	100687
1	99964.8	100009
1	99918.8	99883.8
1	99664.9	100187
1	98650.5	101305
1	100291	99203.6
1	100474	99859.4
1	100082	99811.3
1	99735.5	100392
1	100467	99527
1	100111	99802.7
1	100117	99899
1	99878.4	100223
1	100112	100007
1	100255	99858.2
1	99976.2	99735
1	100016	99824.6
1	100417	99972.5
1	99972	100009
1	100076	99345.4
1	100487	99204.7
1	99660.5	100079
1	99721.8	100230
1	99973.5	100566
1	100189	99868.6
1	99843.5	99957.5
1	100287	100020
1	99303.6	101021
1	99946.7	99745.1
1	100105	99772.2
1	99684.3	100311
1	100000	100510
1	100082	100400
1	99710.5	99900.9
1	99927	100032
1	99815.8	100166
1	99613.2	100770
1	99944.5	99987.3
1	99949.8	99833.7
1	100400	99171.4
1	99868.2	100157
1	100581	100185
1	100159	100037
1	99631.3	100413
1	100138	100049
1	100411	99440.2
1	99834.3	99907.9
1	99319.9	101049
1	99666.3	100227
1	100035	100155
1	100122	100108
1	99490.5	100399
1	99840.4	100338
1	99934.6	100288
1	100272	99705.5
1	100022	100137
1	100443	100516
1	100220	99308.7
1	100013	99684.4
1	99822.6	100024
1	100080	99839.2
1	100082	99958.4
1	99679.9	100236
1	99957.8	99609.3
1	99961	99991.3
1	100254	99329.3
1	100115	99671.3
1	100032	100000
1	100187	100271
1	100315	99810.7
1	99877.5	100382
1	99916.1	100117
1	100236	100136
1	100435	100123
1	100181	100176
1	100122	99724.8
1	99860.3	100142
1	100059	100046
1	99936.8	100218
1	99934.2	100289
1	99982.1	100014
1	100182	99661.4
1	100043	99700.8
1	100067	99801.6
1	99864	99916.7
1	100424	99859.7
1	99956.8	99892.6
1	100395	99802.1
1	99649.3	101248
1	100320	99723.7
1	99926.2	99805.9
1	99799	100041
1	100100	100566
1	99898.7	100035
1	99892.1	99766.5
1	99425.1	100974
1	99868.8	99900.3
1	100259	100300
1	100595	99428.7
1	99768.5	99650.1
1	100489	99269.6
1	99864.8	99926.8
1	99977.9	100136
1	100194	99997.8
1	100567	99463
1	100485	99465.1
1	99939.9	99990.3
1	100149	99563.2
1	99803	99965.8
1	99611.3	100252
1	99959.6	100329
1	99949.3	99937.9
1	100014	99982.2
1	100327	99413.8
1	100133	100072
1	99397.6	101071
1	100993	99153.5
1	99375.8	100646
1	100412	99652.1
1	100153	100621
1	99886	100170
1	100082	99734.7
1	100328	99922.5
1	99863.6	99646
1	99436.2	100299
1	99913.8	100268
1	99950.8	100070
1	99825.5	99935.2
1	99611.7	100088
1	99708.9	100595
1	100440	99924.2
1	100177	99596.2
1	99582.5	100333
1	99598.5	101033
1	99805.4	99960.8
1	99926.1	99946.5
1	99706.9	99968.7
1	100081	100422
1	100384	100082
1	100129	99749.5
1	99940	100368
1	99738.1	100356
1	99511.2	100750
1	100077	99990.9
1	99936.8	99867
1	100151	100068
1	99915.5	99685
1	99988	99930.8
1	99870.4	100010
1	99984.4	99836.1
1	99952.6	100020
1	99926.6	100379
1	100577	99643.5
1	99972.2	100020
1	99817.4	100325
1	100514	99649
1	100024	100392
1	100319	99290
1	100195	99791.3
1	100087	99947.8
1	100117	100218
1	99747.9	100013
1	99999.4	99999.6
1	99795.5	100109
1	100088	99576.1
1	100019	99818.6
1	99556.9	100178
1	100386	99668.5
1	100133	99769.9
1	99634.7	100315
1	99875.2	99926.9
1	99914.1	100091
1	100316	99762.5
1	100071	100143
1	100122	99934.1
1	100940	99652.7
1	99791.2	99813.5
1	99685.1	100340
1	100463	100518
1	100280	99527.1
1	99994.2	99930.1
1	99791.5	99848.9
1	100224	100115
1	99945.5	99698.9
1	100075	99943.8
1	99974.9	99997.8
1	100389	99405.1
1	99902.7	99669.3
1	100030	99962.5
1	99946.9	99562.4
1	100080	99990.9
1	99821	100314
1	100099	99663.8
1	99644	100231
1	99997.8	99947.4
1	100208	100236
1	99766.7	99763.1
1	99759.6	99782.8
1	100089	99831.5
1	100142	99924.8
1	100308	99313.3
1	100078	100055
1	99600	100308
1	100008	100575
1	99689.8	100140
1	100173	99637.3
1	99824.7	100001
1	100034	100089
1	99925.9	100453
1	100006	99921.4
1	100198	100381
1	99947.3	100076
1	100117	99919.2
1	100328	99715
1	99849	100308
1	99590.4	100635
1	100108	100073
1	99592	100328
1	99841.1	100336
1	100013	99855
1	99924.7	100246
1	100003	100376
1	100495	99830.6
1	99861.5	99775.7
1	99613.7	100651
1	100586	99835.8
1	100262	99928.8
1	99576.9	100519
1	99691.3	100445
1	99711.6	99996.9
1	100814	99627.6
1	100003	99916.7
1	99943.3	100089
1	99843.2	101243
1	99923.3	99537.1
1	100349	99873.1
1	100080	99608.8
1	99947	100228
1	99728.8	99904.5
1	100181	99536.1
1	99949.2	100273
1	99760.7	100228
1	99793.2	100292
1	100128	99784.2
1	99683.7	100535
1	99802.6	100725
1	99999.7	100375
1	99800.1	99950.3
1	99833.2	100771
1	100016	99983
1	100061	99878.1
1	100080	99751.8
1	99659.7	100054
1	100016	100139
1	99895.5	100075
1	100114	99612.4
1	100707	99520.3
1	99750.4	100547
1	100140	100551
1	100158	100004
1	100089	99560.5
1	100200	99391.1
1	100249	99452.4
1	100691	99317.4
1	100093	99977.8
1	100476	99516.8
1	99937	100429
1	100054	99670.1
1	100196	99963.3
1	100083	100017
1	99923.5	100203
1	99542.9	100791
1	99608.6	100146
1	99765.5	99943.8
1	99848.1	99866.5
1	100362	100124
1	100017	99846.2
1	99766.8	99964.1
1	99827	99963.9
1	100181	99620
1	99871.7	100249
1	99875.2	99416.7
1	99917.4	99626
1	99939.3	99959.7
1	99976.5	100047
1	100262	99189.5
1	100487	99552.6
1	99736	100289
1	100520	99989.2
1	100660	100175
1	99775.7	100371
1	100017	99934.2
1	99900.2	99978
1	99782.8	100324
1	99764	100094
1	100096	100148
1	100054	100001
1	99955.7	99668.6
1	100144	100098
1	99745.8	100510
1	100133	100474
1	100205	100098
1	100847	99821.7
1	100461	99542.4
1	99384.6	100218
1	99592.3	100092
1	99639.6	100058
1	100132	100142
1	100642	99614.1
1	100083	99985.3
1	99702	100300
1	99771.8	100183
1	100212	99609.4
1	100114	99742.7
1	99951.1	99883
1	99206.2	100648
1	100023	100268
1	100037	99968.6
1	100369	99776.4
1	99884.4	100172
1	99814.4	100060
1	100307	100130
1	99918.4	100068
1	100061	100023
1	100261	100298
1	99858.6	100252
1	100006	100086
1	99795.9	99868
1	99908.3	100320
1	100018	100160
1	100432	100534
1	100347	99660.2
1	98968.7	101435
1	99512.9	100921
1	99942.7	99800.3
1	100144	99840.6
1	100407	99285.6
1	100470	99772.6
1	100511	99594.6
1	100118	100170
1	100046	100162
1	99673.9	100417
1	100226	99878.6
1	99863.5	99923.1
1	99888	99767.8
1	99419	101116
1	99927	100020
1	100130	100226
1	99994.7	100229
1	100068	99781.8
1	100169	100117
1	100116	100279
1	99459.6	100363
1	100001	99898.5
1	100017	99634.8
1	99991.5	99950.6
1	99760.1	99772.5
1	100028	99563.4
1	100458	99716.1
1	99911.4	100040
1	100088	99759
1	99810.5	100091
1	100169	99740.1
1	99931	99940.7
1	100252	100203
1	100047	99648
1	99808.3	99941.2
1	100083	100297
1	99905.3	99732.6
1	100004	99661.5
1	100530	99969.8
1	99810.5	100118
1	99997.4	100470
1	99837.9	100058
1	99397.6	100752
1	100248	100175
1	99931.3	100179
1	99818.8	99631.2
1	99599	100145
1	99695.4	100487
1	99787.3	100765
1	100468	99699.3
1	99816.1	100243
1	100117	99967.3
1	99538.1	100247
1	99915.1	99993.4
1	99786.3	100193
1	100240	99681.9
1	100102	99677.3
1	99971.6	100004
1	99591	100959
1	100137	99879.3
1	99687.8	100488
1	99715.4	99809
1	100060	100123
1	99647.1	100612
1	99441.7	100234
1	100102	99518.5
1	99913.7	100106
1	100066	99888.4
1	100043	100055
1	100310	99828.4
1	99962.5	100080
1	99673.7	99996.9
1	100746	99845.1
1	99711.1	100569
1	100194	99541
1	100101	100033
1	100218	100095
1	99761.6	100584
1	99919.8	100461
1	99945.9	99936.4
1	100016	100347
1	100153	99853.5
1	100528	99950.6
1	99720.9	99992.5
1	99754.1	100197
1	99850.9	99741.9
1	100414	100003
1	100030	100452
1	99902.6	99910.8
1	99433.5	100598
1	100023	100403
1	100059	100003
1	99915.2	100333
1	100306	99548.2
1	99759.9	99843.3
1	100243	99434.8
1	100268	99881.6
1	100430	100098
1	100470	98683.7
1	100441	99597.5
1	99975.1	100065
1	100197	100272
1	100299	99994.6
1	99864.6	100820
1	100243	100236
1	100621	99127.9
1	99524.7	100317
1	100407	99909.2
1	100236	99680.6
1	100359	99407.6
1	99528.4	100861
1	99612.5	100735
1	99462.7	100355
1	99965.4	100450
1	100242	100224
1	100385	100644
1	99561	99909.3
1	100377	100015
1	99805.1	100241
1	99946.9	100271
1	100040	100112
1	99505.1	100613
1	100012	100039
1	100241	99836.6
1	100037	99919.3
1	99841.5	100504
1	100471	99585.7
1	99817.8	99864.7
1	100444	99175.6
1	100218	99824.8
1	100343	99376.4
1	100220	99966.3
1	100361	99625.3
1	100124	99865.8
1	100069	100404
1	100134	99992.1
1	99968.6	99881.3
1	99782.2	100364
1	99765	100209
1	100128	99889
1	100570	99790.1
1	99689.1	100221
1	100041	99979.5
1	100097	99659.8
1	100113	99896.5
1	100419	99845.3
1	100224	100094
1	100291	99721
1	100109	99753.2
1	99900.7	100065
1	100413	99033.8
1	100120	99515.6
1	99945.6	100223
1	100462	99556.6
1	100012	100132
1	100022	99675.6
1	100358	99335.9
1	99560.2	100445
1	100280	99750
1	99959.9	99824.5
1	100165	99572.7
1	99947	100336
1	100226	100087
1	100134	99818.2
1	99583.6	100459
1	100475	99290.8
1	99883	99829
1	100047	99883
1	100122	100256
1	99408	100317
1	100348	100041
1	99879.4	100275
1	99611.2	100241
1	100183	100039
1	100144	99793.5
1	100377	99190.9
1	99691.3	100268
1	99672	100144
1	99945.5	100489
1	99725.7	99976.2
1	99708.7	100365
1	100390	99984.6
1	100418	99455.8
1	100037	100121
1	99831.9	100062
1	100449	99665.3
1	99688.5	100015
1	99725.3	99803.5
1	100304	99914.1
1	99767.1	100237
1	99936.7	100074
1	100297	99296.4
1	100371	100181
1	100257	99696.6
1	100248	99970.4
1	100507	99416.2
1	100044	100578
1	99777.7	100553
1	99970.1	99901.1
1	100176	100045
1	100091	100098
1	100232	99961.2
1	99979.4	99825.2
1	99964.8	99842.5
1	100087	99448.4
1	99876.5	100176
1	100061	100021
1	99699.1	100035
1	100333	99947.9
1	100078	100118
1	100436	99482.8
1	100257	100086
1	100305	99453.6
1	99745.8	100866
1	100237	100543
1	99886.8	100232
1	99681.6	99827.1
1	100532	99244.3
1	99918.1	100909
1	99571.8	100119
1	99500.7	100734
1	99450.4	100552
1	100159	100114
1	99787.8	100145
1	100069	99719.5
1	99566	100190
1	100553	99306
1	99253.7	100635
1	100089	99838.9
1	99809.9	99853.5
1	100096	100315
1	100088	99826.2
1	100296	99958
1	100030	100023
1	99862.2	100279
1	100249	99749.7
1	99822.5	100127
1	100013	99981.7
1	99996	99943.2
1	99847.4	100376
1	100104	99898.6
1	99968.9	100163
1	99797.7	100182
1	100257	99577
1	99619.8	99962.4
1	99798.8	100879
1	100153	100242
1	100130	100131
1	100257	99544
1	99614	100253
1	99872.3	99688.8
1	99625.6	100962
1	99868.1	99824.5
1	100074	100311
1	99756.8	100047
1	100042	100076
1	99319.8	100764
1	99985.7	100389
1	99864.3	100144
1	100222	99379.2
1	100156	100045
1	99815.9	100199
1	100279	100413
1	99757.9	100053
1	100024	99980.1
1	100180	100069
1	99736.4	100568
1	100329	100277
1	99539.5	100390
1	99883.7	100120
1	100027	99833.2
1	99953.1	99752.4
1	100159	99658
1	99781.4	100014
1	99987	100335
1	99946.3	100485
1	100075	99735.1
1	99866.1	100015
1	99836.9	100622
1	100280	100358
1	100048	99894
1	99777.3	100172
1	100077	100159
1	100061	100231
1	100020	99873.1
1	100364	100186
1	99774.3	100626
1	99963.9	99884.4
1	99820.4	100399
1	99985.4	100173
1	100111	100059
1	100572	99757.7
1	100705	99370.1
1	100213	100091
1	100135	99891.3
1	100206	100254
1	99670.5	99946.2
1	100454	99452.2
1	100129	99492.2
1	100401	99568.8
1	99989	99876.1
1	100094	100118
1	100264	100157
1	100346	99782.7
1	99332.7	100794
1	100011	99814.1
1	99935.3	100345
1	100040	99944.9
1	99800.7	100136
1	99813.2	100282
1	100663	99321.2
1	100264	99929.4
1	99764.7	99924.6
1	100259	100323
1	99871.5	100138
1	99731.9	100184
1	99690.8	100204
1	99935	100368
1	100359	99938.1
1	100045	99768
1	100101	99903.9
1	100182	99849.7
1	99900.6	99948.6
1	100240	99990.1
1	99523.6	100390
1	100061	100026
1	100170	99776.7
1	100276	100244
1	99528.7	100510
1	100686	99186.8
1	100035	100210
1	99848.5	99564.4
1	99738.9	100182
1	100307	99796.8
1	100399	99892.2
1	100227	99795
1	100044	100090
1	99919.7	100628
1	99884.9	99807.5
1	100220	99776.6
1	100106	99639
1	100114	99981.6
1	99787.2	100111
1	100474	99596.2
1	100117	99869.1
1	99625.7	100719
1	100316	100260
1	99919.8	99792.4
1	100270	99844.4
1	99806.1	100582
1	99937.6	99875.7
1	100047	100369
1	100160	99990.6
1	100172	99810.3
1	99899.6	100208
1	99839.4	100507
1	99846.3	100058
1	99770.2	99890
1	100112	99916
1	100130	99821.3
1	99944	99763.9
1	99264.6	100499
1	99689.3	100304
[truncated: 4,001 more rows]

## Sheet: RNG Syn Clusters SEED 6 TAB2
Clusters	x	y
1	100024	99601
1	100277	99272.5
1	100328	99957.6
1	99646.3	99994
1	100368	100161
1	100098	99816.8
1	100239	99501.5
1	99549.2	100091
1	99752.2	100144
1	99853.5	100246
1	100147	100343
1	99872.6	100088
1	99705.5	100097
1	99872.7	99816.7
1	99764.7	100142
1	99402.7	100516
1	100347	99255
1	99725	100011
1	99717	100281
1	100504	99724.3
1	100056	100226
1	99998	99815.8
1	100324	100052
1	99758.5	100289
1	100147	99908.1
1	99964.7	99925.8
1	100358	99736.2
1	99987.2	100187
1	100320	99602.5
1	99688.3	100016
1	100103	100285
1	99195.8	101476
1	100095	99737.4
1	100318	100373
1	100168	99740.1
1	100113	99854.3
1	100138	99713.3
1	99905.1	100105
1	100249	99682.3
1	100003	99991.4
1	99906.5	99812.6
1	99685.8	100710
1	100385	100154
1	99450.3	100938
1	99743	100475
1	99977.4	99940.8
1	100599	99268.1
1	99906.6	100108
1	99683.6	99930.3
1	100091	100880
1	100230	99577
1	99972	99717.8
1	100166	99826.9
1	99883.4	100226
1	100644	99353.9
1	99977.3	100129
1	100503	99984.1
1	99974.1	100336
1	100270	100057
1	99520.6	100242
1	99818.4	100005
1	99870	100498
1	100105	100023
1	99512	100447
1	100116	100160
1	100223	100316
1	100008	100056
1	99949.8	100004
1	99967.1	99663.1
1	99551.6	100192
1	99628.4	100823
1	100069	100344
1	99873.6	99786.1
1	99945.8	99973.7
1	100093	100267
1	100194	100294
1	99656.9	99957.1
1	99990.3	100058
1	100172	99790.5
1	99870.5	99756.4
1	99979.9	99762.2
1	100256	100009
1	99764.2	99874.1
1	99807.9	100239
1	100260	99616.1
1	100011	100063
1	99916.3	99931.4
1	100401	100047
1	100182	100180
1	100015	100165
1	99892.8	100097
1	99945.4	100385
1	100339	100229
1	99984.6	100120
1	100589	100024
1	100378	100095
1	99836	99940.8
1	100255	100057
1	100369	99849.2
1	100120	100101
1	100072	99843.8
1	100706	99658.5
1	99729.3	100063
1	100073	99849.2
1	100386	100221
1	99949.3	100455
1	100168	99797.7
1	99952.3	100412
1	100142	100161
1	99906	100275
1	100334	99917.5
1	99888.8	100364
1	99546.6	100915
1	99812.5	100453
1	99755.8	100351
1	99810.5	100122
1	99742.8	99923.2
1	100173	100299
1	99949	99949.8
1	99931.6	100702
1	100061	99908.2
1	99939.1	100068
1	100074	99613.3
1	100064	100003
1	99815.2	100143
1	100349	99669.3
1	100256	99948.5
1	99683	100121
1	100280	99835.9
1	100220	99833.3
1	99689	100516
1	100329	99667.8
1	99447.8	100716
1	100061	99854.5
1	99541.9	100141
1	100097	99875.8
1	100194	100017
1	100007	99482.5
1	100003	99975.4
1	100158	99800.1
1	100007	99828.9
1	99970.2	99836.5
1	100390	99072.2
1	100675	99339.7
1	99516.7	100915
1	99886	100388
1	100163	99822
1	100186	100335
1	100029	99812.1
1	99749.1	100048
1	100076	100004
1	99790.3	100282
1	100086	99906.7
1	99874.4	100072
1	99726.7	100890
1	100138	99881
1	100153	99886.5
1	100340	99418.4
1	99853.2	99896.9
1	99777.9	100504
1	99623.2	100263
1	99782.4	100125
1	99789.9	100264
1	100840	99229.6
1	99425.9	100849
1	99873.8	99923.9
1	99939.9	99718.1
1	99343.9	100841
1	99950	99780.9
1	99615.1	100445
1	100348	100208
1	99964.7	100122
1	99860.7	100021
1	100490	99611.3
1	99979.7	100345
1	99879.7	100103
1	100223	99719.6
1	100123	100016
1	99565.9	100444
1	100067	99888.8
1	100048	99988.6
1	100157	99567
1	99971.1	99668.8
1	100067	100041
1	100281	99934
1	100010	99894.4
1	100256	99943.5
1	99595.9	100035
1	99569.3	100312
1	100334	100030
1	99355.4	100971
1	100054	100153
1	99636.4	100493
1	100281	99417.4
1	101549	99062.8
1	99913.1	100174
1	99831.2	100039
1	99746.6	100079
1	100191	100127
1	99435.1	100666
1	100023	99908.9
1	100156	99808.6
1	99884.5	99966
1	100095	99887.6
1	100431	98895.2
1	99855.5	100191
1	99897.3	99861.8
1	100110	99986.9
1	100242	100226
1	99613.9	100859
1	99485.6	100676
1	99970.4	100153
1	100176	100019
1	99883.5	100175
1	99695.4	100037
1	99565.2	100369
1	99959.8	100337
1	99882.4	100293
1	100107	99870.1
1	100625	98822
1	100497	99242.8
1	99842.6	99946.1
1	99895.4	99858.5
1	99993.3	100166
1	100070	100202
1	100071	100060
1	100002	100608
1	100329	100466
1	100005	100086
1	100499	99275.8
1	99849	99899.1
1	100111	99623.3
1	99332.9	100864
1	99538.1	100541
1	99315	101028
1	100382	99705.1
1	100268	99969.4
1	99824.8	100205
1	99712.9	99932.1
1	100066	99692.2
1	100198	99843.6
1	100314	100377
1	99586.5	100158
1	100097	99617.1
1	100343	99447.5
1	100172	99389.4
1	100069	99699.5
1	100145	99972.9
1	100027	99774.3
1	100203	99794.4
1	99769.9	99949.6
1	99731.6	100614
1	100303	99833.9
1	99846.1	99973.4
1	100178	99780.9
1	100215	99957.9
1	100377	99524
1	99809.9	100211
1	99900.3	100154
1	100017	100195
1	99755.5	99983
1	99968.4	100103
1	100551	99899.8
1	100082	99643.8
1	99989.7	100343
1	100303	100102
1	100029	100098
1	100015	100195
1	99764.5	99906.2
1	100108	100012
1	99812	100575
1	99855.7	99973.8
1	100003	99985.4
1	100143	100195
1	100274	99649.5
1	100418	99859.2
1	99869.9	100076
1	99968	99804.1
1	100115	99912.5
1	99845.5	100206
1	99682	100383
1	99783.7	100311
1	100107	100011
1	100262	99738.3
1	99592.5	100215
1	100175	100011
1	99851.3	99796.7
1	99854.7	100067
1	100199	99563.7
1	100149	100374
1	99949.5	100171
1	100656	99975.5
1	99713.3	100219
1	100017	99970.4
1	99932	100175
1	100380	99913.7
1	100235	100278
1	100220	100287
1	100027	100398
1	100592	99520
1	99968.1	99793.8
1	99523.3	100480
1	99800.9	99686.9
1	99856.1	99751.7
1	100030	99976.5
1	99695.7	100248
1	100510	99594.5
1	101287	98511.1
1	99958.7	99684.7
1	99647.3	100087
1	99606.6	100184
1	99879.6	99618.4
1	99487.9	100543
1	100068	100033
1	100384	99303.8
1	99311.1	100477
1	100184	99552.2
1	99929.5	99707
1	99758.5	99927.1
1	100460	100072
1	99922.8	99834
1	100411	99255.9
1	100056	100070
1	99848.9	99940.9
1	100155	99815.5
1	100322	99928
1	100044	99725.2
1	100016	100190
1	100741	99624.2
1	100204	99899.4
1	99818.3	99922.5
1	100047	100309
1	100084	99824.1
1	99949.9	100178
1	99903.6	100799
1	100893	98742
1	100007	100271
1	100023	100028
1	99680.1	100810
1	100586	99754.2
1	99847.1	100082
1	100128	99989.7
1	99772.2	100095
1	100006	100291
1	99707.2	100427
1	100176	99742.9
1	100066	100462
1	99902.2	100291
1	99773.7	100166
1	99950.8	100084
1	100131	99702.9
1	100461	99379.1
1	99479.7	100129
1	100439	99384.2
1	99969.7	99889.7
1	100188	99949.9
1	99716.2	100325
1	99629.6	101310
1	100062	99972.6
1	100103	100793
1	99896.1	99697.4
1	100066	100171
1	100088	100199
1	100358	99942.8
1	100025	100257
1	99897	100076
1	100625	99496.5
1	99924.5	100004
1	100322	99875.8
1	100171	100158
1	99477.3	101380
1	100155	100323
1	99746.5	100712
1	100585	100692
1	100057	100021
1	100062	99901.6
1	99086.9	100991
1	100081	100226
1	100038	100544
1	100141	99720
1	99860.5	99630.6
1	100038	100263
1	100018	99899
1	99881.8	100533
1	99841.1	100022
1	100202	100157
1	99908.3	100143
1	99767.3	100001
1	100104	99799.4
1	99863.3	99986.8
1	100110	99876.9
1	100360	99796.2
1	100402	99534.6
1	100321	100173
1	99827.6	99997.2
1	100508	99757.1
1	99946.1	99848.3
1	100103	100411
1	100517	99357.1
1	100200	100018
1	100543	99512.5
1	99738.9	99768.9
1	100138	100330
1	100067	99946.1
1	99987.7	99729.8
1	99999.4	100460
1	100245	99878.3
1	99829.4	99795.1
1	100042	100466
1	99570.4	100682
1	99558.2	100318
1	100289	99861.9
1	100067	99974.7
1	100014	100366
1	99923.7	99698
1	99872.7	99849.6
1	99969.5	99991.9
1	100030	99989.7
1	99852.2	100475
1	100282	99533.5
1	99871.5	100752
1	99610.6	100159
1	99726.4	100549
1	100242	100109
1	100123	99935.2
1	99807.8	100290
1	99787.7	100540
1	100756	99306.1
1	99854.9	99978.3
1	100428	99220.3
1	100470	99477.5
1	100056	99992.7
1	100014	100121
1	99775.6	100130
1	100090	100014
1	100471	100193
1	100490	99926
1	99874.4	100244
1	99955.7	100033
1	99700.7	99759.6
1	99304	100768
1	100041	100114
1	99803.8	100597
1	100183	100290
1	100067	100307
1	99742.9	100108
1	99963.7	99845.5
1	99487.7	100491
1	99929.8	100485
1	99925.5	99967.1
1	100103	100260
1	100052	99932.2
1	99927.9	100180
1	99194.9	101016
1	101049	98666.2
1	100087	100199
1	99966.9	100183
1	99777.4	100190
1	99489.1	100728
1	99173.2	100800
1	99782.2	99786.3
1	99414.8	100701
1	99943	100075
1	99890	100271
1	100297	99621.2
1	100224	99835.3
1	100599	99053.6
1	100506	100304
1	100078	99710.9
1	99606.2	100209
1	99886.7	99779.1
1	100161	100440
1	100267	100097
1	99858.2	100513
1	99922.1	99758.8
1	100041	100176
1	100585	99652.5
1	100037	100122
1	100555	100250
1	100154	100066
1	99968.6	99689.7
1	100306	99998.5
1	100459	99680.2
1	100299	99995.7
1	100158	100006
1	100033	99858.9
1	100074	99816.7
1	99899.2	100137
1	99792.1	100431
1	100224	99944.1
1	99791.3	99968.9
1	100311	99698.1
1	99914.1	99826.1
1	99823.4	100488
1	99977.9	99649.7
1	99586.4	100620
1	100542	99400.5
1	100657	99745.4
1	99914.6	100051
1	99830.4	99690.7
1	99772.2	100245
1	99982.9	99535.3
1	100023	100528
1	100576	99607.4
1	99661	100333
1	101041	98613.4
1	100327	99411.9
1	99947.3	99846.1
1	100077	100397
1	100048	100373
1	99971.1	100250
1	99770.6	99963.1
1	99979.5	99769.6
1	99876.4	100435
1	99963.4	100366
1	100306	99434.1
1	100655	99389.1
1	99925.8	100355
1	100229	99165.8
1	100055	99966.3
1	99875.9	100027
1	100255	100082
1	100506	100028
1	100212	99932.8
1	100845	99079.6
1	100258	99771.4
1	99859.1	99979.8
1	100063	100056
1	100130	100130
1	99912.7	99895.9
1	99758.6	100376
1	100744	99404.2
1	99914.4	100328
1	99866.9	99809.3
1	99297.7	100736
1	100279	99992.8
1	99862.7	99979.1
1	99694.5	100251
1	100091	100092
1	100217	99839
1	100473	99563.6
1	99834.9	100002
1	99582.5	100116
1	99673.1	100418
1	100084	99690.1
1	100041	99801.6
1	99457.2	100631
1	100197	100332
1	100170	100162
1	100432	99898.7
1	99829.2	99909.2
1	99814.5	99840.1
1	99165	100949
1	100220	99842.1
1	99789.5	99920.4
1	100080	99777.6
1	100043	100272
1	100004	101037
1	99512.6	100969
1	99673.7	100656
1	100055	99941.5
1	100353	100339
1	99464.2	100533
1	99662.1	100194
1	100167	99963.3
1	99842.2	99965
1	100468	99122.5
1	99954	100159
1	100109	99816.6
1	99743.5	100322
1	100185	100033
1	100143	99904.9
1	99148.3	100744
1	100113	100105
1	99894.9	99706.3
1	99670.4	100237
1	99523.1	100069
1	100122	99598.6
1	100269	99566.7
1	100363	100263
1	100257	99687.1
1	100298	100138
1	100609	100091
1	100011	99661.9
1	100168	99579.5
1	100565	98968.7
1	100160	99850.9
1	100081	99521.3
1	100268	99385.7
1	100117	99599.5
1	100085	99964.4
1	100037	100347
1	100043	100235
1	99848.7	100080
1	99970.4	100289
1	99923.4	100664
1	100554	100213
1	100168	100162
1	99956.4	99983.1
1	100276	99864.9
1	99895.7	99905.5
1	99875.9	100023
1	100428	99460.5
1	100249	100218
1	99753.9	99895
1	99801.3	100075
1	100015	99279.3
1	99642.3	99872
1	99935.2	100121
1	99983.4	100150
1	100118	100075
1	99994.5	100554
1	100272	99971.4
1	100049	100114
1	99985.2	99994.7
1	99739.3	100073
1	100098	100828
1	100116	99997.2
1	99944	100097
1	99419	100833
1	99920.1	99954.2
1	99444.7	100854
1	100514	99956.9
1	99691.4	99988.5
1	99983.8	100385
1	100269	99998.4
1	99923.8	99636.8
1	100086	99867.2
1	99629.8	100068
1	100032	100081
1	100350	100183
1	100039	100269
1	100143	100353
1	100483	100106
1	100295	99766.5
1	100332	99150.5
1	100051	99938.6
1	100220	99659.3
1	100518	99373.7
1	99841.8	99881.5
1	99956.2	99813.1
1	99888.5	99893.3
1	100047	99840.6
1	99980	99948.8
1	99678.9	100433
1	100446	100401
1	99719	99989.8
1	99550.3	100433
1	99676.2	100480
1	100727	98919.8
1	99581.4	100748
1	100260	99766
1	100320	99850.4
1	99881.5	99828.8
1	100462	99166
1	100189	100403
1	99653.5	100180
1	99590.6	100248
1	100526	99202.7
1	99913.5	99784.1
1	99918.9	100427
1	99675.6	100354
1	99959.5	99746.3
1	100137	100095
1	100571	99285.1
1	99700.4	99894.1
1	100517	99849.2
1	99919.4	100126
1	99949	99588.7
1	100104	100126
1	100010	99728.4
1	100114	99607.8
1	99814.4	100047
1	100093	99931.4
1	100088	100064
1	99910.7	99996.5
1	99448.6	100689
1	99705.9	100212
1	99597.9	100561
1	100223	100123
1	100429	99921
1	100179	99640.1
1	100025	100065
1	100052	99967.4
1	99864.9	99827.3
1	100256	99709.7
1	99705.7	100722
1	100347	100038
1	100341	100534
1	100165	99829.3
1	100096	99315.7
1	99846.5	99910.4
1	99933.5	100158
1	100371	100040
1	99701.9	101150
1	100063	99618.2
1	99992.9	100293
1	100262	99586.3
1	100223	99793.8
1	99708.9	100153
1	100485	99885.6
1	100178	99706.7
1	99984.7	99956.6
1	100018	100208
1	99417.7	100823
1	100074	100321
1	99434.9	100564
1	100089	99808.5
1	99780.8	100765
1	99972.9	100486
1	99959.6	99901.9
1	99638.8	99919.1
1	99670.9	100646
1	100269	99918.3
1	99856.9	100125
1	100085	100022
1	99807.4	99663.7
1	100030	100471
1	99337.2	100988
1	99947.1	99983.4
1	99893.5	100163
1	100040	100049
1	100179	99735
1	100039	100172
1	99677.2	100543
1	99869.7	99950.6
1	100038	99861.7
1	100015	99853
1	99745.7	100125
1	99759.4	100391
1	100016	100305
1	99975.3	99945.3
1	99889	99974.6
1	100051	99685.2
1	99938.2	99778.3
1	99420.6	100243
1	100254	99973.1
1	100188	99543.2
1	100122	99728.7
1	99801.7	99863.5
1	100296	100178
1	100140	99649.8
1	100351	100130
1	99689.4	100329
1	99704	100071
1	99847.7	100182
1	100320	100175
1	100023	100334
1	100209	100034
1	99999.6	99499.9
1	100068	100344
1	100242	99927.3
1	99793.9	99903.1
1	99569.1	100048
1	99979.5	99728
1	99882.1	100093
1	100813	99313.1
1	100016	100029
1	100319	99954.7
1	100224	99375.9
1	99852.9	100036
1	99867.9	100030
1	100020	99554.1
1	100473	99714.3
1	100187	99986.7
1	99956.1	100079
1	100125	99905.6
1	100001	100364
1	99876.7	99939.2
1	100725	99264.8
1	100466	99908.2
1	99827.8	99930.8
1	99933.9	99977.9
1	100306	99801.6
1	99800.9	100233
1	99951.8	100241
1	100754	99739.6
1	100819	99086.6
1	100298	100149
1	99528.1	100029
1	100412	99897.4
1	99913.4	99768.7
1	100083	99695.1
1	99919.8	100308
1	100109	99535.5
1	99855	99824.9
1	100019	100283
1	100044	100000
1	100262	99640.7
1	100101	100211
1	100182	99695
1	100218	99763.8
1	100133	100294
1	100008	99988.4
1	99914.3	100570
1	99473.4	100454
1	99418.5	100154
1	99706.5	100354
1	99790	100343
1	99959.3	100199
1	100113	99814.8
1	100141	99678.4
1	99265.9	100423
1	100742	98848.6
1	100084	100118
1	99847	100063
1	99728.7	100164
1	100140	100179
1	99975	99854.8
1	99791.6	100008
1	100195	100230
1	99707.4	100245
1	100042	99762.9
1	100385	99940.9
1	100111	99828.9
1	100317	99369.3
1	100040	99608.9
1	99615.4	100785
1	99646.6	100743
1	100308	100112
1	99967.1	100021
1	99665.8	99981.6
1	100684	100163
1	99743	100307
1	99797.6	99982.7
1	100095	100382
1	99968.2	100195
1	99878.3	100004
1	99910.2	99426.3
1	99582.7	100194
1	99945.3	99916.8
1	99798.1	99844.3
1	100198	99915.2
1	100348	99794.1
1	99608	100668
1	100488	99987.4
1	99652.5	100282
1	99713.7	100363
1	99747.1	100123
1	99826.2	100141
1	99175.5	100919
1	99832.1	99795.8
1	99776.8	100199
1	99802.7	100170
1	100040	99992.2
1	99896.8	100049
1	100252	99727.6
1	100141	100086
1	99881.1	99636
1	99904.1	100164
1	99958.7	99940.5
1	100228	99967.7
1	100058	99927.3
1	100264	100238
1	100219	100076
1	100071	99765.4
1	99987.2	99973.4
1	99630.4	100418
1	100263	99231.8
1	100221	99302.1
1	100324	99573.3
1	100113	100293
1	100560	99518.6
1	99852.2	100069
1	100098	100012
1	100594	99603.1
1	99720.5	100591
1	99786.7	99563.1
1	100296	100213
1	100268	100076
1	99371.4	101292
1	100059	99892.6
1	100300	100040
1	99936.4	100034
1	100102	99812.3
1	100491	99090.7
1	100090	99937
1	100052	100010
1	100665	99791.8
1	99941	99764.3
1	99928.3	100043
1	100002	99804.6
1	100146	100076
1	100054	99815.2
1	99783.1	99740
1	99551.7	100864
1	100689	98973.2
1	99640.8	100723
1	99895.2	100050
1	99957.1	100378
1	100180	99887.4
1	100440	100280
1	100154	99713.3
1	100056	100306
1	99924.9	100247
1	99618.7	100251
1	100159	99257.1
1	100523	100172
1	100238	99810.1
1	100029	100095
1	99818.5	99716.4
1	99662.5	100462
1	100280	99712.9
1	99841	99996.1
1	99973.2	99876.8
1	99606.4	100498
1	99789.1	100354
1	100062	99796.9
1	100039	99658.5
1	99764	100828
1	100542	100034
1	99471.2	100362
1	99987.7	100105
1	100159	99729.3
1	99954.3	99872.3
1	100528	99599
1	99665.8	100293
1	100085	100268
1	99581.2	100180
1	99757.7	99913.3
1	99489.6	100487
1	99999.1	99757.4
1	98900.8	101413
1	100465	99631.8
1	100120	99728.1
1	100147	99565.5
1	100014	100278
1	99799.1	100324
1	99904.2	100118
1	100428	100145
1	100068	100412
1	99519.3	100639
1	100052	100093
1	99717.9	100194
1	100447	99852.8
1	99891.3	99995
1	99937.4	99805.4
1	100037	100150
1	100180	100046
1	100076	99792.3
1	99722.9	100038
1	100356	99867.6
1	100259	100133
1	100246	100284
1	100686	99543
1	100740	99044.8
1	99762.2	100213
1	99954	99833.3
1	99695.7	100472
1	99774.2	99906.4
1	99949.3	100051
1	100035	99899.7
1	100030	99824.4
1	99846.4	100428
1	99943.5	100167
1	100039	100219
1	99743.7	100326
1	99913.4	100113
1	100098	99647.3
1	99911.7	99859.6
1	99757.6	99864
1	99633.3	100118
1	99838.6	100093
1	100670	99617.2
1	100044	99986.8
1	99725	100105
1	100158	100204
1	100351	100023
1	100042	100023
1	99877.5	100064
1	100313	99642.9
1	100080	99942.8
1	99971.2	100277
1	100109	100110
1	100085	99681.4
1	100308	100275
1	99651.8	100029
1	100279	99615.1
1	100127	99680.2
1	100374	99507.6
1	100525	100344
1	99607.8	100140
1	100001	99937.6
1	99943.3	100158
1	99687.4	100800
1	100032	100063
1	99736.3	100499
1	100331	100264
1	100167	100067
1	99921.4	99733.9
1	100191	99871.7
1	100156	99782.7
1	99733.7	100631
1	99282	100353
1	100062	99899
1	100384	99755.5
1	100323	99727.6
1	99922.4	100174
1	100030	100243
1	99549.4	100298
1	100139	100279
1	100476	99890.9
1	100136	99842
1	99555.2	100385
1	100420	99237.8
1	99955.6	100398
1	100504	99476.4
1	100547	99364.8
1	99943.5	99863.1
1	100610	99394.9
1	99671.2	100316
1	99882.5	100065
1	99482.5	100745
1	99831.5	99884.2
1	100075	100197
1	99548.7	100207
1	99020.3	100956
1	100086	99861.9
1	99969.8	100180
1	99760.5	100091
1	100077	99743
1	99762.7	100394
1	100172	100195
1	100034	100039
1	100009	100229
1	100673	99807.5
1	100492	99694.2
1	100008	99732.8
1	99854.8	100249
1	99760	99970.7
1	100283	99715.6
1	100094	99985.4
1	100704	98993.9
1	99768.7	100359
1	99961.2	99871.5
1	99831.9	100345
1	99859.8	99963.6
1	100387	100281
1	99937.1	99808.2
1	99976.2	100343
1	99950.2	100247
1	99919.7	99794.5
1	100235	100091
1	99781.4	100216
1	99977.3	100534
1	99995.8	99797.7
1	100306	100022
1	99810.2	100386
1	100235	99974.3
1	100134	99584.7
1	99953.1	100096
1	100145	99731.3
1	99929.9	100006
1	99994.3	99936.8
1	100089	100199
1	99978.9	100181
1	99884.1	99759.3
1	99678.1	100242
1	100293	99667.3
1	99478.9	100644
1	99781.1	100080
1	100407	99958.5
1	99640.4	100154
1	100168	99737.6
1	99897.5	100164
1	100326	100014
1	100143	99912.7
1	100126	100017
1	99774.1	99615.7
1	100384	99029.9
1	100157	99978.9
1	100152	100174
1	99567.9	100364
1	100103	100090
1	99345.6	100658
1	99961.2	99722.5
1	99664.2	100815
1	100324	99825.4
1	99894.1	100218
1	99947.8	100108
1	100000	99959.8
1	99876	99748.2
1	99901.5	100314
1	100011	100179
1	99333.3	100632
1	99796.3	100373
1	99960.7	99989.7
1	100146	100258
1	100601	99331.6
1	99914.4	99844.6
1	99950.3	99714
1	99869.5	100227
1	100122	99726.2
1	99612.7	100136
1	99708.5	99763.7
1	100144	100051
1	100002	99806.3
1	100091	99981.1
1	100442	99800.9
1	100124	99991.2
1	100069	100214
1	99964.9	100060
1	99566.2	100597
1	100133	99904.6
1	100289	99684.9
1	99489.1	100591
1	100592	99570.6
1	100062	100004
1	100119	99863.1
1	99888.5	99763.9
1	99397.4	100852
1	99836.2	99744.6
1	99665.7	99897.1
1	99988.4	100387
1	100123	100200
1	99869.8	99851.6
1	100136	100030
1	100045	99845.5
1	99897.7	99879.2
1	100410	99960.9
1	100082	99723.3
1	100120	99642.9
1	100130	100059
1	99728.7	100382
1	99674.5	100428
1	99926.6	99939.1
1	99217.6	101213
1	99627.7	100218
1	100053	100032
1	99830.4	100351
1	100005	100038
1	99721	100050
1	99755.4	100112
1	100025	100169
1	100025	100214
1	100202	99600.6
1	99823.2	99767
1	100046	99572.2
1	99692.1	100191
1	100040	99985.4
1	99739.3	100175
1	99377.2	100371
1	99797.2	100197
1	100048	100085
1	100162	99855.9
1	100153	99796.5
1	100163	100037
1	99903.4	100258
1	100065	99743.7
1	99623.1	100349
1	100424	99726.9
1	99838.5	100119
1	99933.6	100087
1	99693.3	100511
1	99607.7	100018
1	99868.2	100148
1	100118	99850.8
1	100326	99531.5
1	100029	99996.9
1	99686.4	99954.6
1	100323	99954.1
1	100301	100022
1	99788.5	100049
1	100283	99866.8
1	99970.8	100026
1	100401	99381.1
1	99853.9	99817
1	99408.9	100582
1	99778.3	99851.9
1	99694.3	100554
1	100422	99701.1
1	100072	99903.1
1	99663.9	100011
1	100288	99631.3
1	99969.9	100013
1	99934.6	99993.4
1	100150	100675
1	99926.1	99780.2
1	99996.4	100174
1	99670.2	99970.8
1	100419	99688.8
1	99914.4	99846.1
1	100419	99650.8
1	100006	99635.6
1	100079	99740.3
1	100104	100270
1	99580.4	100559
1	99775.6	99972
1	99810.4	100068
1	100074	99709.7
1	99927.1	100024
1	100504	99628.8
1	100161	99899
1	99964.7	100823
1	99980.5	100016
1	99726.3	100328
1	100013	99908.5
1	99829.9	100070
1	99579.2	100918
1	100333	100084
1	99784.2	100666
1	99944	100021
1	100044	99663.2
1	99891.5	100347
1	100032	99797.6
1	99805.2	99981.7
1	99779.8	100370
1	99515.7	100666
1	100440	99710.1
1	100446	99865.4
1	100007	100943
1	99749.3	99885.5
1	100003	99770
1	100110	100339
1	100107	99862.4
1	99961.7	99884.1
1	99893.2	100071
1	100017	99853
1	100401	99850.8
1	100291	99287.3
1	100010	99973.4
1	100027	99687.1
1	99110.6	100837
1	100084	100121
1	99954.9	100373
1	100189	99691.7
1	100051	99582
1	99814.2	100213
1	100128	99800
1	99955.5	99968.9
1	100211	99712.3
1	100469	99219
1	99755.1	99894.3
1	100413	99694.2
1	99626.3	100508
1	100021	99819.9
1	100776	98921.9
1	99898.1	99949.1
1	100064	99686.8
1	99605.9	100336
1	100024	99868
1	100494	100053
1	99873.6	99928
1	99936.3	99638.5
1	100138	99758.6
1	100399	100145
1	100195	99543.3
1	100027	100127
1	100275	100116
1	100226	99700.3
1	99730.9	99998.8
1	99999.3	99877.7
1	100176	99989.7
1	99778.6	99994.1
1	99802.9	100291
1	99691.5	99981
1	100071	99964.3
1	100078	99612.6
1	100102	100183
1	99623.6	99731.6
1	100193	100446
1	100129	99900.2
1	99630.4	100458
1	99896.2	100295
1	100399	100613
1	100247	99781
1	100209	100448
1	100378	100149
1	100237	99558.2
1	99245.8	101071
1	100037	99796.3
1	100130	99716.7
1	100847	98976
1	99536	100458
1	100421	99292.7
1	100033	100019
1	99481	100505
1	100157	99997
1	100446	100082
1	100055	99901.8
1	100233	99827.2
1	99849.1	100011
1	99741.8	99887.8
1	100040	100247
1	98896.9	101310
1	99580.7	100445
1	100429	99838.7
1	100161	100540
1	99282.3	100810
1	100091	99874.1
1	99563.9	100341
1	99643.2	100685
1	99874.7	99937.7
1	100382	99660.8
1	99983.5	100277
1	100374	99217.6
1	99694.8	99944.6
1	100147	99337.9
1	99885.4	100242
1	100072	99907.5
1	100346	99675.9
1	100110	99679.7
1	99972.4	99987.4
1	99644.5	100321
1	100119	99830.6
1	99993.2	99407.4
1	101190	98754.5
1	99896.9	100066
1	100051	99939.7
1	99996.1	100157
1	99894.9	100210
1	99898.9	99846.3
1	99905.2	100069
1	100173	99785.2
1	100013	100168
1	100054	100014
1	99794.5	99819.6
1	99886	100196
1	99669.7	100075
1	100134	100109
1	99901.3	99974.9
1	100192	99579.7
1	100484	99464.8
1	99842.8	99943.3
1	100019	99755.2
1	99987.8	100037
1	100132	100113
1	99857.4	99998.6
1	100191	100256
1	100615	100237
1	99366.6	101394
1	100216	100263
1	100982	99307.3
1	99539.7	100472
1	99552.1	100630
1	99901.7	99813
1	100167	100071
1	99906.1	100277
1	100300	100274
1	99770.1	99685.1
1	99964.7	100263
1	99657.5	100789
1	100007	100584
1	100407	99691.3
1	100137	100229
1	99846.7	100529
1	99985.3	100868
1	100039	100105
1	100628	100029
1	99849.4	99901.4
1	99750.2	100350
1	100301	99119.5
1	100516	98999.8
1	100249	99886.3
1	99690.2	99919.1
1	100089	100177
1	100170	99952.5
1	99798.6	100052
1	100498	99460.1
1	99730.1	100144
1	99949.1	100234
1	100584	99383.4
1	99302.2	100876
1	100200	99948.8
1	99512.5	100312
1	99840.4	99930.3
1	99892.5	99956.4
1	100087	99804.3
1	99884.2	99594
1	99619.7	100154
1	99902.3	100037
1	100073	100323
1	99863.3	100009
1	100243	99393.7
1	99667.7	100139
1	99986.9	100313
1	99244.4	101108
1	100609	99492.4
1	99597	100317
1	100495	100514
1	100012	99778.8
1	99956.6	99838.3
1	100223	99964.8
1	99766.3	100213
1	100108	99753.3
1	100198	99635.7
1	100908	99648.2
1	99156.2	100832
1	99988.5	99982.8
1	99723.4	100064
1	99973.1	100524
1	100611	100400
1	100359	99045.8
1	100148	100125
1	99912.5	100259
1	99793.3	99914.8
1	99617.9	99919.4
1	99875.2	100703
1	100456	99540.5
1	100078	100089
1	100240	99579.3
1	100714	99584.9
1	99875.4	99555.2
1	99882.1	100023
1	100121	100492
1	99999.3	99842.7
1	100523	99815.7
1	99837.5	100094
1	99354.4	101448
1	99361.6	100559
1	99990.3	99702.2
1	100236	99653.2
1	99643.7	100159
1	99919.7	99998.2
1	99855.3	100186
1	99874.9	99815.4
1	99939	99997.5
1	100828	99542.3
1	100753	99788.3
1	99717.5	100879
1	100418	99033.2
1	99787.6	100192
1	99754.6	100071
1	100131	100190
1	100174	100102
1	100043	100134
1	99795.8	99871.7
1	99927.8	100685
1	100062	100309
1	100038	99740.5
1	99499.1	100791
1	100143	99816.6
1	99840.5	99928.5
1	100349	99604.4
1	99766	100178
1	100256	100231
1	100152	99746
1	99884.8	100005
1	99912.9	100309
1	99706.9	100279
1	100133	99914.4
1	100080	99916.6
1	100158	99941.4
1	100208	99892.3
1	100099	100254
1	100467	99657.6
1	100477	99739.3
1	99621.7	100860
1	99843	100206
1	99899.6	100294
1	100018	99982.3
1	100249	100444
1	99841.3	100585
1	99706.5	100299
1	100029	99853.4
1	100392	99631.5
1	99981.7	100196
1	99935.7	99665.9
1	99789.6	100421
1	99552.1	100098
1	99862.4	100020
1	99880.7	100782
1	100099	99753.2
1	100610	99827.2
1	99860.1	99978.5
1	100045	100072
1	100298	99882.8
1	99677.4	99916.9
1	99865.6	100372
1	100405	99955.1
1	99786.1	100250
1	100206	99761.6
1	99489.7	100684
1	100016	99830.7
1	99833.9	99694.8
1	100297	99905.9
1	100051	99732.3
1	99789.4	100441
1	100014	100582
1	99657.1	100001
1	100024	100148
1	100170	100121
1	99440.1	101181
1	100278	100019
1	100035	100002
1	100036	100062
1	99917.9	100242
1	99981.2	100030
1	100301	99955
1	100189	99586.9
1	99872.7	100024
1	99609.6	100111
1	99974.2	99674.7
1	100043	99703.4
1	100515	99159.1
1	100335	99798.4
1	100031	99850.9
1	100020	99932.8
1	100106	99828.6
1	100070	100210
1	99830.6	99752
1	99949.4	100442
1	99784.4	100027
1	100023	100167
1	99954.2	99925.2
1	100750	99085.8
1	100690	99129.5
1	100050	100399
1	100177	100243
1	99621.6	99822.8
1	99926.7	99747
1	99967.5	99910.9
1	99174	100852
1	99850.6	100110
1	99631.5	100181
1	100054	99946.9
1	100027	100083
1	99908	99958.3
1	100165	99800.3
1	99674.7	100132
1	100893	99284.5
1	99930.4	100094
1	99923	100135
1	100313	99935
1	99907.4	100003
1	100202	99884.8
1	99666.8	100128
1	100373	99613.1
1	99867.7	100117
1	99963.9	100175
1	99776.8	99704.4
1	99535.6	100749
1	100178	100629
1	100127	99954.6
1	99818.8	100269
1	100152	99927
1	99843.9	100255
1	100230	99874.4
1	100567	99537.6
1	100361	100235
1	99891.5	100181
1	100044	99940.7
1	100091	99855.1
1	99737.1	100372
1	99813.5	100247
1	100416	100196
1	99947.9	99802.1
1	99949.3	100163
1	100111	100430
1	99945.3	99839.9
1	100139	100153
1	99646.9	100053
1	99132.9	100916
1	99885.6	100159
1	100122	100063
1	100190	99879.3
1	99886	100246
1	100301	99488.2
1	99947.5	99976.3
1	100126	100006
1	99902.4	99661.5
1	100448	100001
1	100557	99509.1
1	100154	99903.2
1	99934.6	100196
1	100517	100061
1	99971.8	99546
1	100241	99532.7
1	99986.9	100238
1	100196	99639
1	99633	100077
1	99680.4	99929.3
1	100074	99976.6
1	99779.4	99666.8
1	99962.5	100170
1	99862.7	100260
1	100094	99777.2
1	100280	100393
1	100125	99803
1	99897.6	100356
1	100195	99956
1	100012	100135
1	100250	99511.6
1	100042	99750.2
1	99924.8	100064
1	100027	100027
1	99925.2	100170
1	100541	100198
1	100405	100213
1	100463	99101.5
1	99365.4	100247
1	99754	100639
1	100289	99465.1
1	99615.9	101142
1	100530	99316.7
1	100245	99810.9
1	99946.7	100031
1	100468	99209.8
1	99827.4	100112
1	100014	100007
1	100197	99852.6
1	100144	99967.2
1	100027	99783.7
1	100955	99278
1	100380	99659.8
1	100154	99851.1
1	100071	99984.8
1	100395	100010
1	99954.2	99926
1	100175	100629
1	100187	100020
1	100215	99789.7
1	100410	99556.5
1	100072	99693.5
1	99969.3	99941
1	100447	99507.2
1	99985.9	99872.1
1	100008	99854
1	100093	99525.7
1	99705.2	99971.1
1	99862.6	100389
1	99681.1	100220
1	100134	100273
1	99658.1	100758
1	100162	100076
1	99590.4	100390
1	100292	99753.6
1	99911.5	100092
1	100576	99814.7
1	99752.6	99955.7
1	99598.7	100370
1	99657.4	100059
1	100035	99822.8
1	100015	99785.7
1	100032	99930.7
1	99773.6	100326
1	99795.5	99989.4
1	100019	99847.3
1	100052	100001
1	100137	99634.5
1	100179	99351.6
1	100025	99606.7
1	99940.3	100163
1	99789.8	100098
1	100696	99188.6
1	100051	99977.9
1	100821	99306.4
1	99923	99999.1
1	100906	99438.9
1	100541	99672.9
1	99902	100103
1	100113	99986.5
1	100353	100115
1	100253	99816.1
1	100287	99742.3
1	99835.4	99856.4
1	100218	99562.5
1	99938.2	99747.7
1	99701	100431
1	100150	99923.1
1	99640.5	100642
1	99639.2	100323
1	100172	99865.7
1	99390.8	101334
1	99803.2	99805.6
1	99833.9	100099
1	100337	99555.9
1	99764	100422
1	99789.7	100235
1	100206	99878.1
1	100650	100319
1	99783.3	100044
1	99699	100310
1	99976.6	99939.3
1	100162	100088
1	99691.9	100262
1	99809.8	100582
1	99900.3	100017
1	99966.8	100051
1	99939	100756
1	100242	100124
1	99747.7	100178
1	100106	100312
1	100291	99999.6
1	100280	99891.1
1	99790.2	100269
1	100278	99423.1
1	99999.5	99985.7
1	100259	100386
1	100221	100121
1	100101	100043
1	99737.8	99935.5
1	99608.3	100555
1	99473.4	100548
1	100035	99772.8
1	100147	100335
1	100069	100158
1	99548.1	100550
1	100627	99430.4
1	100152	100076
1	99521	100376
1	99796	99993.7
1	99836.3	99845.7
1	100030	99961.2
1	99846.3	99929.5
1	100003	100627
1	99819.8	100407
1	99706.8	100319
1	100325	99840.5
1	100036	100093
1	99773.8	100380
1	100528	99242.9
1	99962.2	99903.9
1	100121	99826.3
1	101010	99129
1	100118	99647.5
1	100413	99569.6
1	100247	99808.2
1	100617	99421.8
1	100263	99492
1	100089	100195
1	100206	100255
1	100227	99925.1
1	100284	99979.4
1	99849.8	99873.3
1	100077	100180
1	100277	99824.1
1	99754.7	100280
1	100109	99686.1
1	99895.9	99850.9
1	100161	99855
1	100355	99925.7
1	99838.9	100080
1	99939.9	99930
1	100143	99722.1
1	99867	99824.3
1	99882.7	100079
1	100350	99412.6
1	100156	99977.2
1	99959.7	99920.8
1	99501.7	100843
1	99792.4	100069
1	99785.7	100386
1	100091	99678
1	100050	99673.6
1	100595	99590.6
1	100417	99992.9
1	100116	100176
1	100006	99915.7
1	99913.9	99774.5
1	99566	100567
1	100211	99775.1
1	99907.5	100061
1	100335	100022
1	99790.3	100210
1	100192	100057
1	100033	99885.4
1	100136	99745.9
1	100165	100166
1	100116	99978.9
1	100055	99830
1	100169	100341
1	100501	99336.8
1	100115	100408
1	99848.8	100277
1	99863.9	100309
1	100369	99129.7
1	99966.3	99842.2
1	100379	99932.4
1	100217	100071
1	100509	99489.2
1	99887.8	100216
1	100031	100006
1	100888	98883.7
1	99838	100054
1	100870	99316.7
1	100041	99955.3
1	100357	99917.1
1	99344.5	100492
1	99967.9	99789.4
1	100011	100295
1	100473	99390.8
1	100006	99979.7
1	100261	100192
1	100004	99923
1	100184	100357
1	99836.6	100055
1	100067	100066
1	100465	99498.5
1	99797.1	99872.8
1	100550	99719
1	100178	100538
1	100624	99974.2
1	100232	99965
1	100268	99850.5
1	100116	99844.6
1	100149	100123
1	99918.5	100046
1	99850.5	100136
1	100195	100339
1	100252	100061
1	99510.7	100420
1	100084	100393
1	99661.1	100096
1	99643.8	100793
1	99762.9	100259
1	99782.6	99931.9
1	99895.4	99917.2
1	99909.5	99713.1
1	99922.5	100312
1	99895.6	100222
1	100265	99178.3
1	99909.1	99900.1
1	100075	100100
1	99261	100727
1	99943.7	99700
1	99722.2	99964
1	99762.5	100092
1	99748.3	100218
1	99934.2	100229
1	100349	100244
1	100088	99850.6
1	100364	99835.4
1	99678	100069
1	100041	99904.4
1	99674.9	100143
1	99799.6	100323
1	100081	100035
1	99887.1	100177
1	100306	100084
1	99994.4	100132
1	100246	99751.1
1	99761.5	100505
1	100685	99528.3
1	100120	100272
1	100232	99499.5
1	99965	100039
1	100202	99993.7
1	99886.7	100005
1	99972.5	100858
1	99758.7	100183
1	100358	99643.1
1	99295.9	100796
1	100095	100046
1	100063	100123
1	100601	98660.6
1	100144	100463
1	99879.3	100249
1	99883.3	100204
1	99456.2	100595
1	100493	99269.5
1	99830.7	99795.2
1	100116	99790.9
1	99757.2	100530
1	100056	100337
1	100275	99733.9
1	100303	99777.8
1	100045	99686.1
1	100109	99943.7
1	99948.4	100166
1	100126	99871.1
1	100118	99754.9
1	100116	99899.7
1	99802.6	100468
1	100291	99979
1	99756.5	100371
1	100076	99831.7
1	99931.7	99930.1
1	99724.1	100418
1	99775.5	100378
1	100262	99695.3
1	99931.3	99871.3
1	99279.4	100727
1	100502	99323.5
1	100184	99945.2
1	99426.2	100450
1	100162	100050
1	100204	99954.1
1	100712	99581.8
1	100379	99192.9
1	99592.4	100246
1	100529	99203.5
1	99928.7	99971.3
1	100236	100061
1	101038	99798.5
1	99991.6	99963.5
1	99789	100264
1	100208	99754.4
1	100180	99980.9
1	100354	100069
1	99955.9	99813.9
1	99893.6	100092
1	99635.9	100530
1	100093	99935.6
1	99870.4	100464
1	99644.8	100033
1	100016	99959.4
1	100518	99917.2
1	99637.5	99944.7
1	99745.6	100423
1	100371	100021
1	99764.8	99969.7
1	99932.4	100127
1	100159	100226
1	100237	100057
1	100065	100056
1	100066	100187
1	99913.9	99633.6
1	100045	100132
1	100162	99938.7
1	100081	99435.2
1	99679.7	100054
1	99284.7	101017
1	99997.8	99969.8
1	100094	100118
1	100247	99776.5
1	100063	100275
1	100106	99879.9
1	99567.9	100248
1	99859.1	100355
1	100361	99763.3
1	100053	100130
1	100302	99706.7
1	100164	100353
1	99947.7	100044
1	99980.9	99929.4
1	99829.7	99830.3
1	100010	100382
1	99692.2	99959.8
1	100146	99690.5
1	100220	100172
1	100198	99992.1
1	100087	99903.6
1	99993.2	99673.8
1	99945	100223
1	99589.9	100631
1	99871.3	99618.9
1	99240	100861
1	100228	99924.1
1	100229	99683.4
1	100094	99982.4
1	99949	99864.3
1	99301.8	100975
1	99907.4	99524.8
1	99975.5	99872.2
1	100066	100281
1	100131	100485
1	100099	100265
1	99919	99729.3
1	100032	100079
1	100675	99127
1	100419	100027
1	100178	99726.5
1	100832	99282.3
1	99951.7	100009
1	100466	99360.3
1	100401	99879.7
1	99979	99968.4
1	99561.1	100420
1	100076	99827
1	100275	100705
1	100233	99747.7
1	99970.4	100063
1	100373	99794.3
1	99922.4	99944.4
1	100147	100038
1	100256	99667.7
1	99778.3	99994.9
1	99929.3	100126
1	100095	100348
1	100458	99795.8
1	100335	99520
1	100090	99808.8
1	99697.5	100128
1	99910.9	100377
1	99735.8	99975.4
1	99958.9	100322
1	100105	99750.1
1	100464	99396.9
1	100176	100609
1	100167	99701
1	100547	99045.6
1	99853.3	100076
1	99977.7	100176
1	100477	99623.8
1	100216	100162
1	100548	99495.1
1	100067	100171
1	100110	99843.5
1	99996.3	99566.1
1	100403	99678.8
1	99888.9	100599
1	100081	100069
1	99809.2	99878.2
1	99775.9	100350
1	100889	99334.7
1	99537.1	100606
1	100836	98478.2
1	99532	100270
[truncated: 4,001 more rows]

## Sheet: RNG Syn Clusters SEED 7 TAB2
Clusters	x	y
1	99881.2	100227
1	100078	100469
1	100412	100091
1	100504	99665.9
1	100231	99678.6
1	100002	100359
1	100122	100299
1	100187	100110
1	100005	100098
1	100729	99594.1
1	100075	99563.5
1	99742.9	100049
1	100173	99982.8
1	100069	100134
1	100018	99678.4
1	100235	99874.8
1	100370	99370.7
1	100110	100177
1	100651	99839.4
1	100000	99802.7
1	100034	100063
1	100676	99227.7
1	100054	99733.6
1	100072	99829
1	99939.3	99876.2
1	99009	100837
1	100323	99184.9
1	100202	100319
1	100024	99951.5
1	100040	99706.2
1	100416	100548
1	99812.6	100070
1	99779	100160
1	100895	99182.4
1	99875.3	100209
1	100169	100025
1	99605.8	100001
1	99962.6	99861.4
1	100198	99893.3
1	100032	99905.3
1	99924.8	99816.1
1	100090	99966.6
1	99966.5	100037
1	100085	99884
1	100282	99098.1
1	99790.4	99928.3
1	100108	100145
1	99986.4	99704.1
1	99989.8	100008
1	100065	99914.4
1	99940.9	100082
1	99735.8	100508
1	100054	99895
1	100061	100332
1	100008	99925.6
1	100312	100023
1	100206	99997.5
1	100265	99773.4
1	100275	99234.4
1	99857.2	100380
1	100130	99876.2
1	99915.2	100250
1	100190	100208
1	99993.6	100169
1	100007	100123
1	99601.6	100010
1	100555	99881.9
1	101245	99349.6
1	100071	100001
1	100022	100499
1	100810	99277.8
1	99612.8	100098
1	99747.8	100321
1	100122	100051
1	100134	100082
1	99432.3	100678
1	100606	99579.6
1	99815.5	100401
1	100282	99774.5
1	100053	100153
1	100148	100445
1	99545.9	100162
1	100076	100187
1	99833.6	100275
1	99690.1	99843.1
1	99588	100115
1	99841.3	100256
1	100469	99124.9
1	100153	99888.5
1	99697.3	100083
1	100360	100280
1	100558	99697.3
1	100042	100207
1	100021	100014
1	100157	99932.7
1	100289	100045
1	100330	100195
1	100127	99782.5
1	100008	99813.1
1	99801.3	100051
1	100029	99712.9
1	100127	99966.2
1	100295	100084
1	100179	100153
1	100345	99927.4
1	99919.6	99903.9
1	99990	99705.3
1	99978.8	99994.5
1	100615	99521.8
1	99884.5	99620.2
1	99880.5	100292
1	100001	100282
1	100393	99965.8
1	100095	99940.5
1	99771.9	100325
1	99477.1	100157
1	100034	100053
1	99868.2	99976.8
1	100600	99464.4
1	100154	99713.3
1	100258	99614.8
1	100262	99843.6
1	99842.6	99876.6
1	99989.5	100284
1	100085	99497.7
1	99944.8	100101
1	100368	99700.8
1	100227	99953.4
1	99544.2	100273
1	100364	99929.1
1	100048	99914.7
1	99549.8	100076
1	100041	99906.5
1	100026	100374
1	100326	100097
1	100052	100232
1	100605	99399.4
1	99986.1	99515.2
1	100093	100297
1	99519.2	100195
1	99902.4	100083
1	99960.8	100029
1	100314	100176
1	100545	99438.9
1	100323	99694.1
1	99898.7	100182
1	100033	100198
1	99916.6	99796.4
1	100045	99956
1	100104	99623.9
1	99373.4	100803
1	100168	100026
1	99542.9	100130
1	100081	99950.6
1	99809.6	99955.8
1	99897.7	100016
1	100351	99106.8
1	99845.7	100192
1	100870	99222.2
1	100151	99891.5
1	100051	99743.4
1	100196	100295
1	99847	100172
1	99997.2	100069
1	101205	99211.9
1	99915.4	100500
1	99804.8	100257
1	100028	100472
1	100100	99847.5
1	100214	100257
1	100111	99837.2
1	100117	100161
1	100276	99601.3
1	100092	100000
1	99906	99978
1	100644	99078.5
1	100010	99795.3
1	99854.1	99780.3
1	100225	99656.5
1	99779.7	100064
1	99566.5	99914.3
1	100020	100246
1	99807.4	99915.4
1	99292.1	100453
1	100079	100284
1	100321	100317
1	100123	100067
1	99873.7	100062
1	100035	99635.8
1	99768.7	100048
1	100327	99343.1
1	99911.2	100083
1	99800.2	100285
1	99994.9	99890.7
1	100035	100447
1	99923	100041
1	99501.7	100786
1	100400	99139.4
1	100023	100122
1	99955.4	100207
1	99905	100454
1	99796	100365
1	100250	99935.4
1	99608.2	100359
1	99944.2	100235
1	99928.7	99792.8
1	99674.7	100528
1	100255	100088
1	99773.3	100217
1	99879.4	99720.1
1	99744.6	100341
1	99645	100511
1	99454	100542
1	100328	99928.2
1	100144	99874
1	100061	99859.6
1	100327	99860.8
1	100094	99816.6
1	100026	99995.7
1	100014	100099
1	100145	99967.1
1	99753	100017
1	100069	100161
1	100040	99752.9
1	99733.3	100215
1	99722.4	100603
1	100049	100153
1	99721.2	100103
1	100054	100035
1	100474	99334.3
1	99758.9	100228
1	100142	100120
1	99999.8	99813.8
1	99906.6	100054
1	99549.8	100784
1	99851.3	100542
1	100043	99888.8
1	99810	100530
1	99754.3	100188
1	100154	100153
1	100136	100173
1	99372.2	100759
1	100187	100189
1	99990.4	100237
1	100119	99806.4
1	100399	100126
1	99877.8	100294
1	99489	100503
1	99653.8	100696
1	100249	99444.9
1	99998.7	99785.1
1	100134	100323
1	100491	99597.5
1	99951.5	100075
1	99933.9	100259
1	100105	99419.4
1	100201	100057
1	99926.2	100067
1	99786.8	100233
1	100100	100266
1	99904.3	99796.2
1	100411	99886.1
1	100001	100160
1	99459.9	101030
1	99994.7	100202
1	100177	99818.1
1	100175	99661.7
1	99535.2	100041
1	100378	99235.7
1	100151	99837.8
1	100111	100044
1	99670.4	100254
1	99750.1	100059
1	99953.3	99759.4
1	99913.9	100134
1	100013	99945.7
1	100211	99745.1
1	99606.6	99880.9
1	99967.1	99941.3
1	100356	99876.6
1	100110	99950.6
1	99712.3	99807.9
1	99641	100369
1	100474	99593.7
1	100016	100071
1	100181	100344
1	100114	99636.5
1	99707.8	100108
1	100029	99633
1	99929.3	100056
1	100204	99516.6
1	100005	100199
1	100224	99655.8
1	100376	99997.5
1	100585	99472.6
1	99993.4	100220
1	99925.9	100191
1	99587.9	100564
1	100966	99253.2
1	99842.5	100340
1	100292	99839.9
1	100049	100226
1	100041	100058
1	100419	99891.4
1	99436.8	100510
1	100701	100372
1	100218	100086
1	100206	99794.4
1	100562	99702.1
1	100028	100272
1	100657	99544.1
1	100504	99755.2
1	99675.2	100159
1	99810.5	99746.6
1	99938.1	100277
1	99644.6	100365
1	100318	99602.4
1	100040	99833.6
1	100403	99972.1
1	99967.6	99895.8
1	99902.7	100811
1	100076	99925.9
1	101000	99597.6
1	99958.9	99962.3
1	100323	99735.2
1	99916.1	100294
1	100234	99871.2
1	99994.9	99733.3
1	99700.6	100156
1	99929	100121
1	99419.8	100544
1	100231	99857.2
1	99944.5	100011
1	99811.1	100125
1	100008	99855.5
1	99944.7	99863.6
1	99946.4	99852.5
1	100033	99725
1	99973.8	99711.7
1	99988.3	100165
1	99961.6	99972.8
1	100019	100401
1	100080	99844.6
1	99869.7	99818.6
1	100212	100060
1	100099	100127
1	99769.8	99766.7
1	100017	100159
1	100317	99812.3
1	99619.6	100447
1	99982.6	100249
1	100099	99695.5
1	100005	100158
1	99915.2	100369
1	99391.9	101028
1	99543.4	100476
1	100064	100201
1	100027	99646.3
1	99735.5	99960.7
1	99973.6	100405
1	100266	100325
1	100118	99815
1	99504.9	100474
1	99690.8	99974.9
1	99953	100164
1	100168	99768.9
1	100444	99952.8
1	99950.2	100049
1	100027	100307
1	99840.2	99888.6
1	100186	100042
1	100005	99869.6
1	100425	99678.7
1	99700.8	100197
1	100337	100077
1	99770.2	99842.9
1	99987	99947.5
1	99378.2	100802
1	99474.4	100436
1	99925.2	99778.9
1	100187	100339
1	100133	100008
1	100291	100042
1	100006	99752.1
1	99149.2	101235
1	100828	99212.4
1	100144	100057
1	99868.8	100106
1	100132	100165
1	100477	99270.4
1	100166	99765.1
1	100209	100128
1	99651.7	100838
1	99240.2	100833
1	100187	100023
1	99994.9	100007
1	100198	100190
1	99608.2	100402
1	99764.6	100201
1	100425	99666.6
1	100293	100272
1	99886.1	99990.2
1	99905.7	100187
1	100319	100257
1	99971.1	99912.6
1	99641.1	100033
1	100089	99378.7
1	99413.3	100639
1	100047	100942
1	99834	100552
1	99555.8	100201
1	100147	99886
1	99975.6	100417
1	100126	100722
1	100053	100098
1	100015	100619
1	99812.4	99966.7
1	99905.6	100015
1	100140	99845.9
1	100194	99995.4
1	100166	100137
1	100365	100056
1	100195	100655
1	100121	100623
1	99462.3	100351
1	99773.8	100261
1	99846	99971.1
1	99890.2	99793.5
1	99762.3	100124
1	99918.5	100061
1	100166	99821.9
1	99951	100254
1	100415	99142.6
1	100229	99945.1
1	100220	99818.4
1	100342	100108
1	100029	99861.3
1	100409	99623.1
1	100048	99807
1	99589.7	100025
1	100282	100319
1	100058	99856.6
1	100197	100291
1	100058	100117
1	99894.9	99946.3
1	100748	98860.9
1	99668.9	100684
1	100336	99772.4
1	100306	99754.2
1	100815	99040.4
1	100030	99900.6
1	99772.5	100125
1	100454	99877.9
1	100249	100090
1	100344	100197
1	100102	99872
1	99977.5	99761.3
1	100249	99137
1	100073	99641.1
1	100198	100203
1	99788.4	100236
1	99900.6	100388
1	100371	99484.1
1	99924.2	100356
1	99892.7	100158
1	99935.8	99681.2
1	100040	99668.1
1	99885.7	99833.9
1	99852.3	100050
1	99886.7	99971.9
1	100274	100257
1	99292.9	100543
1	99902.7	99927.8
1	100334	99666.2
1	99910.5	99535.2
1	99780.1	100359
1	99977	100058
1	99319.9	100521
1	99666.6	100796
1	100362	100199
1	99428	100717
1	100108	99876.3
1	100189	100172
1	99935.2	99469.6
1	99987.5	100027
1	99862.4	99710.2
1	100272	99913.1
1	99945.5	100218
1	99812.7	99779.2
1	99897.9	100278
1	100267	99316.6
1	100131	100021
1	100176	99974
1	100051	99822.1
1	99830.9	99810.2
1	100142	100098
1	100176	100352
1	100195	100653
1	100051	99648.5
1	100046	100155
1	99835.2	99883.8
1	99774.4	100087
1	99913.1	100283
1	100086	100218
1	100594	99296.1
1	99654	100467
1	100061	99672.4
1	100205	99445.4
1	99972.5	100332
1	99858.7	99681.8
1	100139	99897.2
1	100260	99732.3
1	100151	99642.3
1	100088	100110
1	99658.5	100151
1	100219	99415.7
1	100486	99796
1	100131	99979.2
1	100032	99836
1	99989.7	99819.6
1	99725.3	100083
1	100462	100175
1	100490	100325
1	100214	100030
1	99749.9	100057
1	100029	100665
1	100045	100086
1	100315	99539
1	99793.4	100055
1	99628	100193
1	99989.4	99977
1	99844.9	100236
1	100132	100060
1	100006	101111
1	100260	99408.6
1	99960	100277
1	99835	100491
1	100372	99249
1	99676.9	100448
1	99749.2	100241
1	100171	99798
1	100453	99566.1
1	99702.3	100043
1	99778.9	100282
1	100105	99776.7
1	100031	99459.9
1	100046	100084
1	99740.8	100622
1	100232	100062
1	99605.6	100144
1	99763.3	100930
1	100038	99750.2
1	100392	99636.2
1	99834.4	100123
1	100096	100315
1	100307	99982.9
1	99960.9	99757
1	99892.1	100161
1	100029	100150
1	100055	99756.2
1	100058	99990.2
1	99788.7	100645
1	100345	99593.9
1	100196	100238
1	99949.7	100360
1	99819.7	99918.2
1	99449.8	100561
1	100174	99875.2
1	99956.4	100200
1	99784	100045
1	100172	99961.9
1	100256	99971.3
1	99892.5	100024
1	100457	99829.8
1	100447	99766.4
1	100232	99784.2
1	100381	100158
1	100289	99559.7
1	100053	100012
1	99780.1	99999.1
1	100135	99411.3
1	100067	100266
1	99678.7	99943.6
1	100427	100190
1	99833.6	100001
1	100059	99663.4
1	100435	99960.7
1	100075	99796.9
1	100065	99838.2
1	100100	100059
1	99945	100054
1	100332	99218.1
1	100075	100663
1	99751.4	100162
1	100132	100810
1	100240	99776.4
1	100355	99601.5
1	100654	100017
1	99696.3	100038
1	100289	99936.8
1	100293	99252.4
1	99959.3	99738.8
1	100205	100427
1	99919.7	99585.5
1	99870.5	99705.1
1	100046	99676.5
1	100113	99695.7
1	99510.1	100581
1	99875.4	100128
1	100063	100322
1	99784.4	99798.3
1	99891.4	100143
1	99863.4	99699.2
1	99562.8	100076
1	99797.1	99936.3
1	100047	100105
1	100048	100278
1	99906.6	99910.2
1	100074	100276
1	98763.1	101780
1	100293	100317
1	99922.5	100110
1	100252	99851.2
1	100453	100100
1	100088	100741
1	99405.4	100461
1	99562.4	100398
1	100239	99771.3
1	100122	99794.2
1	100042	100119
1	99573.9	100282
1	99720.3	100240
1	99795.7	99916.4
1	100380	99252.7
1	99931.6	99741.9
1	99926.5	100437
1	99664.4	100331
1	100260	100195
1	99847	100109
1	99992.8	99846.3
1	100004	99825.3
1	99457.6	101130
1	99897.2	100356
1	100203	100227
1	100118	99684.9
1	100229	100202
1	99799.7	100330
1	100499	99276.9
1	99202.8	100634
1	100225	100457
1	100704	99985.6
1	99781	100561
1	99959.6	100125
1	100067	100153
1	99533.8	100461
1	99999.3	99965.3
1	99969.5	100033
1	99546.8	100700
1	99693.2	100576
1	100033	100138
1	100305	99955.4
1	99671.5	100263
1	100755	99466.5
1	100285	99450.3
1	100007	100167
1	99792	100023
1	100387	99641.4
1	99978.7	100069
1	99900.9	100085
1	99940.3	99798.8
1	99921.1	99775.7
1	99761.3	100602
1	100175	99833.7
1	100303	100139
1	99843.1	100212
1	100252	100300
1	100222	100347
1	100329	100271
1	100003	99829.1
1	100515	99101.2
1	100254	99870.1
1	100027	100200
1	100010	100027
1	100582	99403.7
1	99882.8	100086
1	99999.4	99932.4
1	99687.9	100296
1	100112	99832.1
1	99696.4	100224
1	99848	99882.6
1	99551.9	100402
1	100429	99370.8
1	99843.8	99804.3
1	100085	100076
1	99892.6	100029
1	100149	99779.4
1	100194	99867
1	99632.3	100202
1	100120	99910.8
1	100306	100145
1	100008	99850.8
1	99498.7	100173
1	99821.2	100456
1	100028	99732.3
1	100117	99541.1
1	99877.4	100280
1	99695.1	101026
1	100112	99961.5
1	99902.8	99589.5
1	99724.1	100019
1	99801.4	100301
1	99943.2	99855.3
1	100007	99999.8
1	100132	100112
1	100679	99076.2
1	100280	100184
1	100150	99687.6
1	99589.9	100391
1	99975.7	99991.7
1	100053	99655.6
1	99908.2	99632.9
1	100300	99801.6
1	99963.3	100177
1	100276	99828.1
1	100322	99943.8
1	100051	100113
1	99549.4	100429
1	100272	99657.7
1	99961.8	100040
1	100362	99648.2
1	100226	99751.7
1	100121	100300
1	100046	99804.5
1	99779.8	100250
1	100122	100053
1	99920	100110
1	100040	100128
1	100245	100027
1	99701	100581
1	100384	99789
1	99597.1	100365
1	99961.8	100480
1	100295	99398.2
1	100204	100149
1	99765	100156
1	99843.7	100086
1	100205	99979.3
1	99952.4	99975.6
1	99728.1	100277
1	100451	99764.8
1	99970.1	100128
1	100041	99688.6
1	99843.6	99896.8
1	100147	100265
1	99888.5	100334
1	100109	99611.4
1	99847.7	99994.4
1	100187	100055
1	100269	99270.8
1	99988.4	100234
1	100057	100178
1	100177	99966.8
1	99904.7	100287
1	100490	99717.6
1	99884.3	100007
1	100289	99806.6
1	100034	99969.1
1	100002	99552.2
1	100028	99797.7
1	100478	99419.4
1	100029	100358
1	99896.2	100008
1	100038	100068
1	100128	100481
1	100258	99965.7
1	99890.6	99909.4
1	99761.7	99931
1	99698.2	100120
1	99551.2	101131
1	100122	100036
1	100204	99525.4
1	100228	99582.1
1	99714.1	99962.8
1	100063	99964.4
1	99938.4	100075
1	100081	99742.7
1	100359	100344
1	99785.8	99930.2
1	100132	100223
1	100006	99851.1
1	100124	99892.7
1	100090	100044
1	99945	99906.5
1	99845.4	99963.8
1	99956.9	99978.2
1	100518	99886.9
1	99739.1	100210
1	99987	99693.9
1	99857.6	99835.5
1	100039	99436.7
1	100218	100351
1	100126	99992.2
1	99869.9	99799.8
1	100196	100324
1	99825.5	99984.3
1	99416.5	101154
1	100469	99528.9
1	99730	100241
1	100375	100094
1	100118	99958.8
1	100123	99962.2
1	99669.7	99914.1
1	100146	99722.6
1	99550.4	100656
1	99752.9	100921
1	100434	99971.9
1	100425	99795.9
1	100042	99778.5
1	100392	100035
1	99662	100571
1	100308	100264
1	99993.7	100112
1	100013	100194
1	100378	100414
1	100240	99963.6
1	100649	99230.6
1	99955.7	99968.8
1	99710.7	100128
1	100017	99832.3
1	99948.1	99885.6
1	99969.2	99963.5
1	99996.8	100322
1	100123	99793.6
1	99566.2	99947
1	100346	99949.8
1	99966.6	100098
1	100099	99389.7
1	99739.1	100189
1	99965	100118
1	99647.5	100297
1	99853.6	99826.6
1	100130	99671
1	100207	99761.8
1	99520.9	100931
1	99899.7	100030
1	99969.1	100096
1	100271	99511.7
1	100269	99832.4
1	99646.8	100138
1	100294	99567.7
1	100199	99928.2
1	99720.9	100056
1	99815	100182
1	99625.2	100393
1	99496.2	100654
1	99393.7	100346
1	100030	99857.1
1	100213	99954.5
1	99682.6	100058
1	100127	100012
1	100282	100088
1	100120	99933.4
1	100666	99247
1	100058	99630.3
1	99700.1	100640
1	99941	99990.9
1	99995.5	100139
1	99850.1	100020
1	100267	99688.4
1	99879.3	100427
1	100663	99003.6
1	99905.2	99680.9
1	99906.5	100246
1	100584	99789.7
1	99875.3	100231
1	99758.9	100287
1	99804.3	99820.3
1	100189	99675.6
1	100107	99731.8
1	100302	100067
1	100379	100029
1	100072	100029
1	99874.8	100416
1	100403	99766.5
1	100121	99601.6
1	101107	98964.1
1	99939.1	99968.3
1	99720.9	99835.6
1	100163	99506.5
1	99996.6	99903.4
1	99718.1	100139
1	100070	100067
1	99799.3	100305
1	100491	99971.9
1	99558.6	100759
1	99861.9	99859.9
1	100083	99912.4
1	100032	100107
1	99839.6	99974.1
1	99916	99812.5
1	100296	100119
1	99789.8	99956.6
1	99828.1	100138
1	100267	99782.2
1	100319	99533
1	100095	99852.7
1	100222	99958.8
1	99903.6	99994
1	100075	99873.9
1	99934.6	100158
1	100572	100144
1	100016	99922
1	99740.5	99931.9
1	100264	100253
1	100464	100550
1	99679.8	100519
1	99599.9	100239
1	100379	99685.8
1	100479	99141.9
1	99989.8	99807.3
1	100168	99990.7
1	99886	99891.4
1	99639.3	100658
1	100251	99795.3
1	99580.7	100704
1	99934.2	100603
1	100425	99720.1
1	99895.5	99948.4
1	100111	99594.1
1	99468.5	100838
1	100038	100005
1	99586.2	100112
1	99418.5	100395
1	100093	100193
1	100294	100019
1	99871.4	100330
1	100215	100076
1	100013	100266
1	99982.3	100026
1	100064	99694.4
1	99708.6	100194
1	99635.5	100613
1	99919.7	100262
1	99845.8	100016
1	100453	99715.8
1	99846	101703
1	101027	98496.5
1	99511.6	100432
1	99990.8	100120
1	100554	99404.9
1	100130	99866.9
1	100360	100290
1	100135	99697.4
1	100514	99500.7
1	99950.5	99901.3
1	100626	99146.4
1	99417.5	100592
1	100033	100145
1	99271.8	101089
1	99843	100159
1	100248	99546.7
1	100799	99029.3
1	99876.8	100039
1	100442	100294
1	100014	99986.4
1	100605	100080
1	99796.5	100139
1	99382.7	100800
1	99636.5	100682
1	99905.5	100043
1	100223	99729.7
1	99553.5	100466
1	100719	98637.7
1	100106	100274
1	99969.8	100249
1	99971.6	99749.4
1	100223	99716.1
1	99957.5	99838.1
1	99637.5	100306
1	100194	99884.8
1	100082	99691.8
1	99891.8	100321
1	100125	99797.9
1	100563	99303.2
1	99842.9	100247
1	100173	100029
1	99980.5	100096
1	100147	100229
1	99908.5	100123
1	100063	99795.7
1	100229	100024
1	99885.9	99798.9
1	100638	98865.5
1	100056	99780.5
1	100122	99658
1	99823.4	100227
1	99888.2	99694.4
1	99964.8	100326
1	99640	100417
1	99855.9	99751.4
1	99673.8	100247
1	99706.7	100010
1	100087	100714
1	100204	99692.3
1	99932.3	99817.5
1	99709.8	100233
1	100211	100128
1	100204	100177
1	100035	100179
1	100283	99721
1	99984.7	100058
1	100308	99669
1	99940.4	100733
1	99945.6	100058
1	99945.3	100088
1	99999.7	100500
1	99983.7	100106
1	100057	99908.9
1	100105	100170
1	100005	99809
1	99672	100781
1	100242	100550
1	100140	99535
1	99972.5	100160
1	99718.8	100120
1	99960.8	100140
1	99579.6	100928
1	99914.8	99675
1	100069	100061
1	99873.9	99635.3
1	99975.5	99753.4
1	99792.6	100052
1	99240.6	100920
1	99911.5	99712.7
1	99466.3	100197
1	99849.3	100297
1	99909.3	99986.7
1	100255	99825.2
1	100056	100002
1	100376	100230
1	99944.4	100230
1	100431	99710.9
1	100049	99994.9
1	100591	100029
1	100688	100136
1	99914.3	99925.3
1	100007	99978.5
1	99992.7	99941.2
1	99569.6	100504
1	100077	99716.5
1	99682.7	100335
1	99777.4	100115
1	99965.6	100306
1	100249	99895
1	99650.1	100554
1	100465	100157
1	100394	99645.2
1	99355.5	100677
1	99820.4	100183
1	99981.1	99753.6
1	100109	99977.7
1	100085	99803.4
1	99684.2	99955
1	99806	99678.7
1	99880.2	100230
1	100312	99944.1
1	99762.9	100120
1	100284	99892.3
1	99946.3	100176
1	99958.9	100075
1	100322	99574.3
1	99889.1	100312
1	99969.1	100031
1	100148	99819.5
1	100160	99826.5
1	99828.3	100183
1	99702.5	100161
1	99877.6	99670.2
1	100319	99675.6
1	99891.1	99936.7
1	100381	99453.5
1	100033	99977.2
1	100418	99530.5
1	100138	100142
1	100147	100079
1	99702.1	101154
1	99435	100999
1	99811.3	99914.7
1	100121	100209
1	100185	100263
1	99638.4	100187
1	100095	100145
1	99845.2	99941
1	100020	100094
1	99914.5	100217
1	100596	99795.7
1	100098	99992.3
1	100256	99760.7
1	99841.2	99736
1	100049	99923.9
1	99854.4	100311
1	100378	99779
1	100032	100066
1	100039	99698.6
1	99963.1	99789.2
1	100649	99471.6
1	100310	99816.2
1	100254	99788.9
1	100447	99436.4
1	99771.1	100122
1	100066	99811.3
1	100142	100167
1	100119	100185
1	99663.9	100401
1	100146	100201
1	99915.7	100573
1	100313	100472
1	99786.7	99969.7
1	100034	99949.2
1	99475.1	100128
1	100039	99932.9
1	100361	99227.7
1	100156	99933.2
1	99998	99704.8
1	99818	100426
1	99906.5	100096
1	99997.4	99435.2
1	100171	99964
1	100002	100196
1	99963.7	99692
1	100211	99638
1	99823.4	99951.8
1	100382	99889.5
1	100038	99424.4
1	100027	100297
1	100157	100014
1	100236	100122
1	99585.7	100924
1	99676.4	100296
1	99812.5	99906.7
1	100118	99833.3
1	99482.7	100812
1	99905.1	100413
1	99685.2	100038
1	100385	99753.1
1	100284	99962.7
1	100137	100065
1	100363	99663.1
1	100411	100275
1	100184	99605.1
1	100025	100169
1	100092	100015
1	100110	100098
1	99908.5	100165
1	100078	99925.1
1	99744.6	100168
1	99661.6	100161
1	100015	99744
1	100197	100044
1	100928	98914.8
1	99789.6	100090
1	99851.5	100135
1	99940.2	100493
1	99781.5	99763.6
1	100041	99930.3
1	99524.3	100791
1	100187	99722.2
1	99615.5	100332
1	100692	99115.9
1	99934.8	99579
1	99843.9	100421
1	100281	99471.8
1	100328	100037
1	99590	100331
1	100343	100154
1	100149	100103
1	99682.7	100534
1	99901.2	100139
1	99950.1	100009
1	99868.8	99809.6
1	99910.7	100214
1	100167	100042
1	99570.7	100702
1	99851.9	100757
1	99944.3	100633
1	100029	100438
1	99908.5	100026
1	99860.9	99905
1	100110	99855.2
1	99607.2	100122
1	100188	99591.1
1	100143	99904.9
1	100035	100425
1	100594	99653.3
1	99333.2	100580
1	100193	100077
1	100258	99960.3
1	100191	99742.3
1	99933.1	99718.5
1	100196	100284
1	100386	100049
1	99987.3	99899.2
1	100145	99733.4
1	99665.3	100247
1	99911.7	100020
1	100004	100229
1	99701	100062
1	100022	99784
1	99582.6	100373
1	99667	100145
1	99732.9	100325
1	99894.4	100227
1	100309	99975
1	99993.6	99736.3
1	100066	99759.3
1	100063	100276
1	99632.4	100691
1	99438.7	100328
1	99811.7	100248
1	99516	100786
1	99879.3	100144
1	100524	99648.6
1	98990.6	101121
1	99643.9	100072
1	100016	99632.2
1	100218	99815.8
1	100111	100263
1	100195	99880.6
1	99129.2	100997
1	100452	99122.8
1	99765.8	100534
1	100305	100287
1	100334	99254.3
1	99966.2	99899.7
1	99926.6	99771.9
1	100009	100147
1	100456	100395
1	99963.6	99844.7
1	99818.7	100436
1	99841.5	99629.8
1	100133	100006
1	100195	99965.6
1	99926.3	100250
1	100221	99553.7
1	100155	99553.1
1	100042	99713.7
1	99934.9	100000
1	100150	100056
1	99392.9	100479
1	99730.2	100183
1	100700	100419
1	100315	100524
1	100099	100166
1	100104	100019
1	99477.1	100743
1	100491	99577.2
1	99806.3	100273
1	100815	99294.9
1	100045	100217
1	99769.9	100266
1	100037	100122
1	100826	98733.4
1	99707	100423
1	99629.7	100452
1	99756.3	100168
1	100062	99735.5
1	99914.4	100161
1	100122	100381
1	100155	99825.6
1	99925.2	99963.8
1	100396	99018.1
1	100396	99873.8
1	100111	100104
1	99959	99775.6
1	99975.4	100003
1	100363	99655.8
1	100061	100255
1	100028	100062
1	99780.7	100160
1	100021	100580
1	99642.6	100261
1	100190	100150
1	100249	99972.9
1	99967.5	99864.7
1	100627	99413.1
1	99990.8	100093
1	99863	99757.7
1	99907.4	99966.5
1	99742.3	100401
1	100436	100052
1	100176	99979.2
1	99924.3	99780.7
1	100163	100111
1	99836.4	99978.2
1	99988.9	100227
1	100508	99746.1
1	100283	99715.5
1	99943.1	100024
1	100156	100213
1	100090	100204
1	99915	100223
1	99980.9	99907.7
1	100376	99894.7
1	100372	100049
1	100302	99969.2
1	100521	98715.7
1	99975.6	99924.7
1	100017	100210
1	99490.1	100182
1	99955.9	100320
1	100237	99562.8
1	100346	100064
1	100466	99405.7
1	99928.9	99808
1	99996.9	100803
1	100854	99677.2
1	99830.8	100519
1	99903.6	99938.6
1	99985.3	99958.8
1	99617.4	99947.6
1	100077	99734.6
1	99874.1	100526
1	99763.4	100298
1	100238	99753.3
1	100115	100173
1	99922.2	100083
1	99878.4	100324
1	99836.4	100117
1	100353	99844.2
1	100263	100221
1	99546.8	100136
1	99845.7	99870.2
1	99971.3	99915
1	100044	99588
1	99946.1	100031
1	99862.5	100252
1	99995.2	99940.9
1	99975.3	100254
1	100395	99770.3
1	100007	99955.2
1	99967.6	100090
1	100141	100033
1	99831.6	100181
1	100064	99345.8
1	100474	99374.2
1	99993.7	100022
1	100113	99793.6
1	100383	99679
1	99757.4	100421
1	99888.5	100102
1	99927.8	100206
1	100411	99591.5
1	100007	100108
1	100328	99946
1	99888.9	99888.2
1	99944.2	100004
1	99669.7	100024
1	99929	99891.7
1	99636.4	100342
1	100190	100572
1	100301	99973.9
1	99431.9	100303
1	99667.9	100630
1	100078	99923.5
1	99846.4	100128
1	99659.6	100078
1	99877	99993.4
1	100001	99918.9
1	100699	100362
1	100077	99993.5
1	100113	100397
1	99325.1	100725
1	100362	99646.9
1	100054	99768.7
1	100279	99947.7
1	100302	99887.5
1	100591	99899.3
1	99990.6	99862.9
1	99872.9	99943.7
1	99626.4	100695
1	100108	100642
1	100008	99542.3
1	100415	100243
1	100683	99512.8
1	100183	100103
1	99514.3	100418
1	100042	100014
1	100582	99419.8
1	100162	100049
1	99668.6	100105
1	99596.9	100160
1	99961.6	100227
1	100084	99557.9
1	99911.5	99802.8
1	100099	99500.2
1	99704.1	100225
1	100055	99872.7
1	100416	99867.8
1	100079	100245
1	99908.9	99807
1	100459	99637.4
1	100076	99709.7
1	99933.4	100214
1	100023	100180
1	99916.5	99519.9
1	99796.2	100350
1	100220	99870.2
1	100078	99677.3
1	99920.1	100143
1	100397	100385
1	100197	100309
1	100039	100129
1	100005	99906.5
1	100173	100133
1	99796	100088
1	100301	99537.4
1	100076	99852.3
1	100695	99458.4
1	99772.1	100163
1	100335	100405
1	100091	99812.4
1	100290	100270
1	99819.4	100180
1	99874.8	100048
1	100582	99862
1	98914.2	101198
1	100422	100045
1	99842.9	100365
1	100369	99941.2
1	100274	100438
1	99600	100429
1	99788.3	100601
1	99999.2	100165
1	99836.6	100388
1	100004	100138
1	100415	100330
1	99823.8	100112
1	99818.2	100229
1	99876.3	99880.2
1	100566	99850.8
1	100163	100485
1	99801.5	100039
1	100113	99793.6
1	100346	99330.9
1	99977.3	100296
1	100155	100167
1	100441	99916.3
1	100786	98957.7
1	100166	100307
1	99978.7	99503.6
1	100395	99776
1	99896.2	99942.5
1	99706.4	100403
1	100607	99681
1	100633	99235.2
1	99563.1	100256
1	100134	100061
1	99955	99890.8
1	100012	100113
1	100314	99592.3
1	99826.9	99993.7
1	100624	98831.3
1	99873.5	100156
1	100069	100314
1	99878	99990.3
1	99717.3	100444
1	100168	100368
1	99774.5	100298
1	99286.1	100887
1	100111	100166
1	99897.8	99834.4
1	100192	99913.4
1	100323	99819.1
1	100446	99445.6
1	100085	99776.2
1	99601.2	100404
1	100392	99939.1
1	100199	100313
1	100608	98853.5
1	99938.7	100126
1	100184	100206
1	99588.6	100853
1	99613.2	100064
1	100136	99599
1	100090	99897.3
1	99979.5	99986.1
1	100273	100096
1	100171	100048
1	100136	99687.7
1	100118	100350
1	99702.6	100206
1	100092	100153
1	100655	99511.1
1	100229	99337.2
1	100058	99960.2
1	99991.7	100207
1	99956.1	100212
1	100083	100550
1	99819.9	100048
1	99596.8	100378
1	100216	99927
1	100200	100080
1	100003	99841.5
1	99698.6	99934
1	99941.7	99907.3
1	99830.8	99950.4
1	100265	99994.4
1	99621.9	100816
1	99770.9	100220
1	99883.9	100206
1	100358	99923.2
1	99723.2	100579
1	99766.5	100426
1	100077	100143
1	100338	99153.8
1	99865.3	100236
1	100063	100026
1	99857.1	99863.2
1	99617.6	100242
1	100481	99897.3
1	100176	100042
1	99830.8	100341
1	100272	100101
1	99856.8	100096
1	100053	100204
1	100368	99893
1	100230	100053
1	99929.8	99921.5
1	100009	100028
1	100003	99785.2
1	100261	99614.2
1	100054	100156
1	99917.5	100053
1	99616.6	100423
1	99543.7	100710
1	99970	100155
1	100361	99889.4
1	100167	100006
1	100006	100337
1	100021	99920.8
1	100462	99833.1
1	100108	100352
1	100142	100315
1	100302	100287
1	99747.2	100470
1	100280	99948.1
1	99550.5	100948
1	99805.9	100037
1	100131	99875
1	100388	100382
1	99787.1	100443
1	99938.6	99617.9
1	100303	99548.6
1	100034	99685.5
1	99359.2	100565
1	100263	99394.6
1	100487	100355
1	99510.9	100731
1	99669.2	100002
1	100376	100054
1	99890.1	99794.3
1	99888.9	99997.5
1	99950	100434
1	100310	100550
1	99937.5	99651.5
1	99926.2	99754.3
1	99905.8	100429
1	99956.2	100437
1	99567	100869
1	99798.1	100708
1	100112	99564.4
1	99789.9	100483
1	101128	98746.4
1	99905.9	100090
1	100022	99708
1	100088	100188
1	100149	99877.2
1	99761.7	99766.6
1	100556	99253.6
1	100093	99896.7
1	100469	99940.8
1	99608.5	100217
1	100736	99332
1	100097	99958.2
1	99949.3	99947.8
1	100609	100017
1	99862.4	99960.3
1	100240	100150
1	100096	99827.2
1	100104	100013
1	99920.3	99973.2
1	100076	99905.4
1	99810.1	99774.4
1	100071	100131
1	100098	99395.1
1	100160	99724.1
1	100346	99449.1
1	99860.7	100308
1	100083	99695.1
1	100442	99160.4
1	100272	100047
1	100053	100788
1	99955.1	100601
1	99803.2	99958.9
1	99689.3	99743.8
1	100140	99961.4
1	100446	99739.2
1	99752.9	100008
1	100009	100382
1	99922.8	100357
1	100122	99903.7
1	100589	99796.6
1	99693	100003
1	100178	100499
1	99862.3	100368
1	99833	100043
1	100393	99939.1
1	99719	100041
1	99602.4	99995.6
1	99712	100074
1	99714.5	100401
1	100161	99798.8
1	100086	99815.5
1	99904.6	99802.5
1	100166	100274
1	100829	99483.6
1	99913.6	100083
1	99956.8	99765.6
1	99826	99716
1	99558.2	100759
1	100263	100234
1	100716	100241
1	100070	100252
1	100164	100203
1	100173	99802.7
1	100322	100112
1	100046	99793.8
1	100271	99583.7
1	99771.6	100113
1	100295	100219
1	100611	99246.7
1	99439.8	100212
1	100144	100318
1	99935.3	100130
1	100382	99346
1	100200	100060
1	100559	99354
1	100172	99517.8
1	100131	99949.2
1	100212	100018
1	99958.1	100315
1	99993.6	100316
1	100206	99791.6
1	100218	99952.9
1	99666.2	100346
1	99942.6	99817.1
1	100155	100095
1	100010	100279
1	99996	99787.2
1	99567.8	100358
1	99988.3	99766.1
1	99933.9	101135
1	100086	100141
1	99788.4	100277
1	99929.2	99982.7
1	100745	99702.9
1	100202	99692.2
1	100554	99650.6
1	99968.5	100076
1	99832.9	99914.1
1	99616.2	100371
1	99749.6	100011
1	99620.4	100357
1	100548	99358.3
1	100036	100044
1	100209	100021
1	99924.9	100067
1	100115	99526.1
1	100067	100239
1	99928.3	99922
1	99768.2	100295
1	99912.4	100401
1	100631	99227.3
1	100313	99884.5
1	100164	99682.5
1	99480.2	100269
1	100046	99429.3
1	99990.7	100116
1	99951	100247
1	100497	100257
1	100101	99761.5
1	99816.5	100066
1	100631	100030
1	99943.8	99935.5
1	99944.8	100518
1	99873.3	99640.9
1	100011	100094
1	100004	99812.3
1	99824.1	99747.1
1	99885	99982.6
1	99555.4	100272
1	99671.5	100493
1	99825.1	99637.1
1	99678	100013
1	99342.4	101086
1	99954.8	100071
1	100011	99878
1	99706.7	100502
1	100045	100135
1	100341	99927
1	100105	100033
1	100017	99634.6
1	100459	100036
1	99939.6	100178
1	99950	99619.3
1	99652.2	100319
1	100423	100144
1	99493.1	100525
1	99543.7	100202
1	100538	99314.1
1	100146	99650
1	100364	100064
1	100443	99770.9
1	99742.5	100054
1	99657.2	100109
1	100100	100060
1	99722.4	100328
1	100141	99438.5
1	100219	100217
1	99959.6	100098
1	99933.7	100557
1	99983.7	99993.3
1	100469	100303
1	100034	100267
1	100007	100015
1	100141	99967.6
1	99808.5	99939.4
1	100455	99570
1	99930.3	100083
1	100031	99827.2
1	100294	99729.3
1	100304	99673
1	99965.6	99913.2
1	100125	99939.4
1	100056	99986.6
1	99884.3	99867.2
1	100546	99973.6
1	100369	99891.5
1	100105	99824.8
1	100272	100056
1	99858.3	100377
1	100207	100084
1	100249	99757.9
1	100073	100111
1	99922.8	100091
1	100239	99887.8
1	100308	99444.9
1	99884.5	100038
1	99972.4	100180
1	99870.4	100260
1	100194	99965.9
1	99971.9	100436
1	100288	100167
1	100459	99776.7
1	99900.5	99939.6
1	100388	99761.6
1	99985.8	100208
1	100318	99980.3
1	99890.6	99943.3
1	99732.2	100231
1	100161	100009
1	100876	99218.1
1	99815	100392
1	100402	100139
1	100178	100091
1	99699.1	100014
1	100490	99105.1
1	100127	100280
1	99508.2	101156
1	99887.2	99832.9
1	100831	99138.6
1	99788.8	99997
1	99703.1	100155
1	100272	99681.4
1	100773	99140
1	100727	99579.6
1	99967.3	99994.6
1	99682	100132
1	100015	99548.1
1	100161	99579.5
1	100705	98926.5
1	99918.9	100010
1	100077	99343.9
1	99699.4	99871
1	99923.7	99591.3
1	100112	100446
1	100099	100549
1	99304.3	100890
1	100363	99278.2
1	100019	100182
1	99388.1	101002
1	99832.1	100228
1	100449	100012
1	100218	100064
1	99811	100031
1	99516.2	100370
1	99797.8	100465
1	99850	99722.1
1	99982.3	100172
1	100473	98950.4
1	100132	99843.7
1	99962.7	99958.8
1	100223	99960
1	99919	100220
1	99989.5	100146
1	100405	99688.1
1	100217	99749.2
1	100162	100051
1	99760	99950.4
1	99950.9	99574.1
1	99863.6	100717
1	99188.1	100686
1	99569.1	100167
1	100393	100329
1	99581.1	100626
1	100183	100090
1	100412	99921.3
1	100060	99600.2
1	99741.4	100280
1	100086	100154
1	99356.9	100814
1	99832.8	100503
1	100016	100232
1	100255	100006
1	99746	100403
1	100350	99894.3
1	100842	99584.7
1	99932.4	99768
1	99855	100096
1	100223	100038
1	99963.1	100075
1	99943.5	100095
1	99995.1	99583.4
1	99849.5	100466
1	99846.4	100027
1	100073	100651
1	100330	99605.7
1	99726.7	100136
1	100267	99815.5
1	100078	99840.5
1	100137	100182
1	99892.3	99511.1
1	99856	100121
1	99789	100052
1	100370	99482.4
1	100233	99763.9
1	99944.6	99993.4
1	99966.7	99968.8
1	100169	99798.9
1	99814.6	100325
1	99905.3	100041
1	99806.6	100191
1	100312	99673.8
1	100213	99778.3
1	100109	99956.3
1	100047	100091
1	100323	99945.9
1	99406.3	100887
1	100028	100113
1	99959.8	99742.9
1	99819.9	100401
1	99845.5	100006
1	99769.9	100163
1	100380	99878.9
1	100202	100323
1	99806.3	100041
1	100238	99711.8
1	100033	99919.9
1	99811.8	100020
1	99879.8	100035
1	100132	99811
1	99985.6	100138
1	99744.7	99938.3
1	100132	99724.4
1	100364	99168.6
1	99681.4	100093
1	100075	99801.3
1	100511	99393.1
1	99762.9	99906.9
1	100137	99768.2
1	100137	99906.2
1	100535	99992.6
1	100173	99731.4
1	100111	99864.8
1	100001	99919.4
1	100300	99763.2
1	100341	99184.3
1	99718	100189
1	100351	99576.1
1	99810.6	99954.3
1	100303	99600.2
1	100058	100080
1	100210	99974.8
1	99919.4	100002
1	99556.7	100840
1	100118	99542.2
1	100141	100032
1	100289	99889.2
1	100015	100048
1	99848.1	100232
1	99506.9	100247
1	100842	99842.3
1	100090	100180
1	100086	99788.7
1	100038	99871.1
1	100451	99956.4
1	99580.2	100380
1	100389	100130
1	100036	99956.3
1	98977.7	101005
1	99791.5	99984
1	99299	100680
1	100292	100079
1	100163	100048
1	100491	99713.6
1	100514	99818.9
1	100306	99775.2
1	99562.2	100805
1	99950	99707.2
1	100226	99616.8
1	100037	100405
1	100152	100025
1	99995.7	100165
1	100676	99165.5
1	100002	99971.1
1	100036	100286
1	100095	99725.2
1	100387	99810.1
1	100322	99844
1	100033	100036
1	99863.4	100431
1	100242	100480
1	99956.5	100687
1	100076	99936.8
1	99718.3	100436
1	99966.3	100351
1	99875.7	100223
1	99762.4	100101
1	99822.6	100513
1	100081	99972
1	100189	99744.4
1	99636.7	99955.7
1	100673	99368.8
1	99864.5	99848.7
1	100518	99576.1
1	100372	99837.5
1	99572.1	100555
1	100468	99255.2
1	100111	100209
1	99687.1	101277
1	100277	100308
1	99763.7	99970.9
1	99596.8	100579
1	100162	99801.1
1	99883.4	100362
1	99554.7	100613
1	99834.8	100221
1	99980.7	99715.9
1	99583	100400
1	99974.1	99686.7
1	100043	100046
1	100160	99965.7
1	100085	100126
1	100236	100448
1	99952.2	100081
1	99862	100320
1	100373	99607.9
1	100779	99745.3
1	100237	100018
1	99488.8	100528
1	100034	99976
1	99545.7	100561
1	100214	99898.3
1	100064	99702.2
1	100605	99216.9
1	100181	100082
1	99684.8	100137
1	99517.4	100608
1	100014	99600.7
1	100067	99665.2
1	100427	100494
1	99616.7	100394
1	100130	99901.6
1	99859.8	99979.2
1	99777.6	99812.7
1	99805.5	99895.4
1	99775.6	100444
1	99998.5	100031
1	100167	100374
[truncated: 4,001 more rows]

## Sheet: RNG Syn Clusters SEED 8 TAB2
Clusters	x	y
1	100242	100021
1	99518.3	100172
1	100046	99726.7
1	99882.1	100213
1	100540	99352.4
1	100065	99827.3
1	99597.3	100081
1	99988.3	100312
1	100056	100226
1	99937	99892.7
1	99871.7	100275
1	100349	99773.6
1	100005	99908.9
1	100393	99241
1	99842.1	99967
1	99884.6	100032
1	100103	99884.7
1	100021	99680.6
1	100197	99928
1	100614	99933.6
1	99502.7	101223
1	100718	99281.9
1	100283	99870
1	99778.2	99973.1
1	100383	100413
1	99831.9	99677.8
1	100106	100052
1	99779.2	99932.5
1	99942.4	99805.3
1	99759.7	99753.6
1	99886.4	99950.4
1	99790.8	100407
1	100080	99828.4
1	100052	99974.2
1	99714.3	100349
1	100384	100329
1	99863.9	99904.5
1	99892	99848.5
1	99602.2	100345
1	99830.5	100423
1	100292	100106
1	99646.1	100092
1	100080	99867.4
1	99812.6	99935.2
1	99614.2	100715
1	99902.6	100156
1	100227	99616
1	100669	99933.1
1	99924.1	100120
1	99689.3	100473
1	100127	99582.6
1	100067	99934.2
1	100548	99324.4
1	100359	99731.1
1	99982.7	100203
1	100092	100283
1	99878.3	100083
1	100065	99371.3
1	100373	100118
1	100177	100084
1	100177	99803.7
1	99752.7	100273
1	99861.9	99795.9
1	99872.5	100339
1	100190	99698.2
1	99969.7	99781
1	100181	99730
1	100012	99795.5
1	99784.1	100708
1	100120	99987.6
1	99895.6	99772.3
1	99865.9	99993.9
1	99704.3	100166
1	100396	99226.8
1	99255.1	100652
1	100137	100266
1	100027	99949
1	100047	100282
1	100323	100377
1	100136	99962.8
1	99948.5	99924.6
1	99786	100509
1	100587	99924.8
1	99930.2	99923.1
1	99221.8	100901
1	99582.6	100401
1	100404	99764
1	100038	99819
1	99650.3	100468
1	100284	99820.8
1	100137	99825.1
1	99993.8	100216
1	100249	100002
1	99699	99938.7
1	100049	99903.3
1	99559.6	100162
1	99986.3	100287
1	99865.9	100019
1	99494.6	100746
1	100056	99963.5
1	99876.5	100042
1	99567.6	100353
1	100232	99352.5
1	99788.2	100452
1	100151	100269
1	100346	99848
1	99799.4	99878.2
1	99622.5	101103
1	100146	99856.5
1	100182	99862.3
1	100224	99671.2
1	100039	99974.8
1	100118	100265
1	99885.8	100264
1	100589	99811.7
1	100167	99888.2
1	99528.4	100387
1	99793	100370
1	100334	100144
1	99822.7	100572
1	100108	99744.7
1	99847.1	99762.4
1	99761	100056
1	100118	100098
1	99827.1	99979.5
1	100019	99875.5
1	99507.3	100448
1	100090	99758
1	99649.1	100094
1	99931.7	100418
1	100023	100253
1	100151	99501.4
1	100255	100136
1	99843.9	100181
1	99519.9	100131
1	99090.8	100890
1	100292	99700.9
1	99714.4	100035
1	100073	100181
1	99747.8	99815.3
1	99532.5	100471
1	100698	99115.4
1	100345	100141
1	99893.7	100045
1	100054	100048
1	99717.4	100028
1	100473	99557
1	99745.4	100251
1	99909.8	100255
1	100089	100596
1	100305	99991.9
1	100645	99335.4
1	100122	99789
1	100187	100407
1	99843.5	100369
1	100052	99972.3
1	99937.8	100026
1	100429	99305.3
1	100230	100176
1	100750	99162.3
1	100158	99707.4
1	99777.4	100146
1	101018	98963.8
1	100411	99775.9
1	100016	99935.4
1	100472	99365.3
1	99736.6	100029
1	99933.1	99661.7
1	99748.5	100129
1	100209	100520
1	100068	99936.5
1	99804.8	100093
1	99661.8	99958.8
1	99689.6	100135
1	99118.9	101563
1	99747.3	100021
1	100751	99510.6
1	100336	99489
1	99925.7	99510.4
1	100157	99826.4
1	100125	99600.8
1	100131	99673.6
1	100133	99729
1	100506	99484.1
1	100074	100085
1	99775.5	100212
1	99886.2	100296
1	99870.2	99869
1	99818.3	99805.7
1	99491.6	100653
1	100500	100100
1	100115	99776.7
1	100030	100017
1	100030	99805.7
1	100107	99803.1
1	100250	99734.6
1	100538	99628.8
1	99852.3	100030
1	99767.4	100758
1	100082	100339
1	100271	100196
1	100316	100203
1	99643.4	100475
1	99900.3	99716.4
1	100106	99896.7
1	100635	100086
1	99786.5	100297
1	99831.2	99891.4
1	99535.2	100395
1	100264	100254
1	100059	100644
1	100035	100442
1	99897.1	100221
1	100306	99834.1
1	99804.3	99728.6
1	100410	100167
1	100278	100446
1	100428	99340.4
1	99754.7	100562
1	99879.6	100048
1	99669.8	100354
1	100403	100219
1	99968.4	99877.1
1	100006	100442
1	99995.5	100077
1	100068	99585.8
1	100229	99906.6
1	100777	99317.1
1	100145	100134
1	99729.7	100203
1	99528.7	100739
1	100277	99297
1	100227	99949.4
1	100106	100251
1	100483	100657
1	100082	99439.2
1	100000	100507
1	100020	100068
1	99928.1	100120
1	100143	100249
1	99567	100448
1	100081	99916.4
1	100279	99734
1	99822.9	100193
1	99971.7	100406
1	100231	99450.1
1	100191	99470.5
1	99870.9	99835.1
1	100318	100195
1	100267	99928.1
1	100149	99849.6
1	100477	99228.3
1	100197	99747.1
1	100598	99291.7
1	100616	98980.3
1	100038	99985.8
1	100345	100109
1	100348	99723.1
1	100159	99685.5
1	100181	99908.6
1	99915.9	100206
1	99691.4	100608
1	99701.5	100109
1	99989.1	100012
1	100060	100200
1	99604.9	100607
1	100167	100029
1	99904.7	99995
1	100286	99465.5
1	99707.5	100286
1	100471	99683.2
1	100031	100287
1	100228	99759.1
1	100030	100210
1	100065	100146
1	99961.6	99923.6
1	100399	99364.1
1	100211	99978.6
1	99846.4	99763
1	100122	99884.8
1	99768.6	99939
1	99782.9	100557
1	100259	99712.9
1	100146	99970
1	100544	98931.6
1	99549.7	100940
1	99715.5	100381
1	99605.5	100293
1	99984.8	99903.3
1	99744.4	100345
1	99617.1	100024
1	100012	99748.3
1	99687.9	100109
1	100505	99715.1
1	99897.7	99980
1	100058	100041
1	99755.9	100267
1	100105	99897.3
1	99860	100642
1	100004	99770.6
1	99179.7	100934
1	100634	99497.1
1	99747.3	99966.5
1	100263	99917.6
1	100037	99855.4
1	100212	100489
1	100124	100103
1	100015	99940.9
1	99846.9	100136
1	99872	99980.7
1	99854.8	100160
1	100020	99823
1	99642.8	100093
1	100543	99848.3
1	99898.3	100124
1	99789.5	99566
1	99506.9	100644
1	99663.8	100197
1	100321	99571.4
1	99762.4	100510
1	100106	99410.4
1	99748.1	100282
1	99331.2	100544
1	100431	98973.3
1	100153	100446
1	100240	99552
1	99262.3	101118
1	99898.1	100225
1	100428	99508.3
1	100253	99715.1
1	99764.6	100023
1	99781.7	100232
1	99863	100043
1	100013	99780
1	100275	99638.8
1	99831.9	99776.8
1	100037	99893.4
1	99972.8	100116
1	100246	99566.7
1	100201	99605
1	101139	99118.2
1	99633	100227
1	100114	99839.6
1	100360	99498.8
1	100274	100025
1	99642.6	100510
1	99985.2	99646.8
1	100050	100043
1	99803	99819.3
1	100633	99534.9
1	100204	99920.1
1	100243	100093
1	99951.9	99943
1	100583	98877.5
1	99743.6	100108
1	99858.9	99869.8
1	99998.3	99974.8
1	99912.7	99962.4
1	100282	99878.6
1	99873.9	100271
1	99622.8	100258
1	100055	100051
1	99265	100635
1	100228	99830.6
1	100226	99566.5
1	100397	100097
1	100533	100075
1	99742.9	99942.8
1	99879.7	99785.6
1	99945.2	100477
1	100100	99921.1
1	99852.5	100318
1	99672.6	100006
1	99721.1	100132
1	100162	100062
1	100516	99533.2
1	99575.2	100204
1	100135	99565.7
1	100241	100196
1	99747.2	100506
1	99843.7	99656.5
1	100069	99692
1	99825.3	99865.5
1	99444.9	100281
1	99772.1	100361
1	99445.5	100515
1	100240	99833.3
1	100354	99540
1	100579	100013
1	99949.6	99864.3
1	99807.8	100249
1	100089	99720.8
1	99580.5	100549
1	99834.9	100199
1	99806.2	99963.1
1	99951.5	100133
1	100164	99798.6
1	99598.1	100306
1	99910.9	100064
1	100115	100160
1	100027	99952.3
1	99632.4	99909.1
1	99792.2	100463
1	100223	99853.9
1	100846	99155.6
1	100143	100202
1	100361	100148
1	100081	99865.5
1	99495	100476
1	100128	100239
1	100034	99739.9
1	99938.9	99830.4
1	99804.4	99843.8
1	100000	100065
1	99870.4	99973.3
1	99403.2	101000
1	100123	100679
1	100239	99550
1	100022	100098
1	99439	100588
1	99646.2	100559
1	99917.1	99865.8
1	99722.7	99979.8
1	100023	99538.8
1	99627.4	100686
1	99406.2	100401
1	100171	99770.8
1	99783.3	100228
1	99873.8	101060
1	99778.7	99704.3
1	100643	99268
1	99577.1	100277
1	100150	99934.6
1	99877.9	100181
1	100170	100193
1	100164	99520.8
1	99498.8	100344
1	100151	100323
1	100468	99850
1	100511	99551.4
1	99827.3	100234
1	100126	100365
1	99986.5	100186
1	100030	100311
1	100294	100042
1	99852.5	100049
1	100426	99838.3
1	100324	100015
1	100044	99760.7
1	99857.8	100297
1	99951.9	99754.9
1	100225	99646
1	99986	100445
1	100043	99914.3
1	100157	99938.3
1	99991.6	100144
1	99810.5	100648
1	99938.6	100437
1	99549.7	100597
1	100389	100003
1	100085	100508
1	100611	99654.7
1	99948	99758.8
1	99715.6	100178
1	100245	100062
1	100013	100048
1	99954.5	99926.8
1	99907.2	100084
1	99982.8	100191
1	100001	99959.1
1	100282	99817.2
1	99328.8	100527
1	99923.7	99862.3
1	100038	99756.7
1	100064	100228
1	100450	99912.8
1	100393	99741.6
1	99916.8	99825.5
1	99502.8	101033
1	99860.4	100090
1	99934.3	100160
1	99879.8	100426
1	100069	99805.3
1	99790	100098
1	99687.8	99864.1
1	99572.2	100417
1	99892.1	99859.1
1	100042	99868.4
1	100179	99683.4
1	99914.5	100476
1	100146	99725.5
1	99784.8	100172
1	100496	100112
1	100104	100397
1	100279	100241
1	99608.8	100331
1	99664.7	100330
1	100084	100099
1	100048	99900
1	100332	99818.4
1	100338	99854
1	100036	100012
1	100200	99934.6
1	100145	99631.2
1	100152	99901.3
1	100123	99995
1	99956.3	99924.9
1	100115	100003
1	100040	99984.2
1	99823.9	100058
1	100051	100278
1	100350	99489
1	100505	99184.3
1	99412.2	100685
1	99765.3	100062
1	99891	100128
1	100281	99337.9
1	100115	100066
1	100185	99912.7
1	100388	100168
1	100072	99799
1	99763.1	99866.6
1	100074	99762.7
1	99496.4	100451
1	99671.7	100083
1	99818.1	100171
1	100677	99035
1	99760.4	100017
1	100312	99640.6
1	100011	99981
1	100011	99743.1
1	99978.3	99708.5
1	100018	99681.3
1	99152.2	101348
1	99997.3	99901.6
1	100292	100138
1	99763.8	100754
1	100132	99786.1
1	99714.8	100076
1	100464	99328.3
1	99554.1	100958
1	100435	99890.4
1	100144	99727.4
1	100435	99694.1
1	100055	99714.9
1	100063	99731.9
1	100114	100103
1	99942	100153
1	99881.7	99911.4
1	99951.8	100199
1	99857.8	100038
1	100037	99704.9
1	99504.2	100469
1	100048	100119
1	100289	99911.9
1	99929.9	100177
1	99715.3	100321
1	100292	99594.1
1	100396	99738.2
1	99995.7	100021
1	100085	100074
1	100120	100246
1	99912.1	99751.9
1	100363	100226
1	99851.3	100033
1	100175	99916.9
1	100008	99877.5
1	100421	99723.8
1	100238	100058
1	100413	99911
1	100154	99869.5
1	100349	99515.2
1	99938.1	100244
1	100060	99707.2
1	99945	99881.7
1	100310	99818
1	100097	100370
1	100088	100553
1	99765.1	100141
1	99735.7	100629
1	99923.8	100264
1	100022	100090
1	100197	99469.2
1	99832.2	100190
1	99941.9	99966.8
1	100358	100081
1	99628.5	100620
1	99896.5	100165
1	99890.5	99920.8
1	100161	99919
1	100344	99632.5
1	100084	100110
1	99798.1	100173
1	100150	99835.8
1	99719.9	100202
1	100372	100222
1	100011	99959.6
1	99960.3	99876.1
1	100374	100256
1	100007	99710.7
1	100042	99868.7
1	100264	99823.4
1	99915.1	100137
1	100409	99093.6
1	100015	100188
1	100631	99230.6
1	100015	100078
1	99522.5	100039
1	100267	99566.7
1	99808.6	99819.4
1	99908.7	99874.5
1	100131	99957.2
1	99784.2	100096
1	99655.1	100327
1	99639.3	100442
1	100090	99653.2
1	100272	99921.7
1	99906.3	99792.7
1	100144	99979.8
1	100521	100458
1	99910.6	99946.5
1	99790.9	99839.6
1	100098	100315
1	100353	100197
1	100114	100004
1	99794.2	99904.9
1	100469	99262.8
1	100482	99297.4
1	100108	100092
1	99832.2	100042
1	99952.4	99952.5
1	100133	99847.1
1	100033	100746
1	100065	100062
1	99933	100321
1	99932.6	99757.3
1	99262.8	100666
1	100143	100481
1	100081	100118
1	100124	99698.7
1	100372	99447.5
1	100019	100111
1	100002	100457
1	100004	100144
1	100633	99915.1
1	99704.7	100940
1	100107	99800.2
1	100143	100243
1	99466.9	100679
1	99906.1	100002
1	100255	100081
1	99879.5	100058
1	99717.7	100317
1	99872.2	99926.5
1	99984.8	99902.1
1	98984.3	100817
1	99762.2	100130
1	99727.8	100524
1	99373.3	100397
1	101324	98842.2
1	100061	99954.6
1	99254.2	100648
1	99769.9	100346
1	99979	99969.7
1	100253	99460.1
1	99810.3	100085
1	99930.4	99869.1
1	99875.6	99935.7
1	99816.5	99875.1
1	100155	99581.9
1	99975.5	99890.4
1	100089	99600.3
1	99889.5	99745.2
1	100145	99856.1
1	100592	99753.7
1	100121	100392
1	100173	99726.1
1	99897.2	100262
1	99958.3	99552.9
1	100135	100043
1	100335	100201
1	100022	100025
1	100054	99924.5
1	100326	99766.7
1	100393	99385.3
1	99965.9	100161
1	99985.9	99995.7
1	100288	99355.5
1	100202	100373
1	99702.3	100222
1	100575	99648.8
1	99584.6	100356
1	99864.4	100160
1	100077	100312
1	100014	99922.4
1	100037	100184
1	99740.4	100469
1	99463.5	100444
1	99918.2	100001
1	99901.4	100180
1	99852.1	100117
1	99708.9	99952.6
1	100206	100395
1	99816	100040
1	100317	100194
1	100139	99929.2
1	100480	100183
1	99707.4	100357
1	100078	99782.2
1	99875.4	99769
1	100009	100188
1	99863.3	99671.5
1	100477	100158
1	99873.7	100535
1	100465	100196
1	100646	100449
1	99714.8	100179
1	100096	99717.7
1	99974.9	99754
1	100191	99829.2
1	100034	100189
1	100414	99579
1	100376	99632.5
1	100151	99515.8
1	100261	99977.7
1	100252	100043
1	99683.9	99971.4
1	100451	99751.9
1	99938.2	100040
1	99910.6	99927.4
1	100230	99720
1	100180	100040
1	99625.4	100176
1	100008	100322
1	99501.5	100246
1	99767.9	99882.8
1	100165	99718.7
1	99864.4	100069
1	99500.6	100421
1	100046	99634.1
1	100322	99966.6
1	100134	100646
1	100335	100281
1	100267	99761.4
1	99876.4	100087
1	100971	99417.9
1	99642.2	100305
1	99903.8	99689.5
1	100097	99986.6
1	100348	99596.7
1	100239	99805.1
1	99876.7	100095
1	100397	100516
1	100014	100028
1	99886.5	100419
1	99829.2	100212
1	99847.4	99909.2
1	100039	100052
1	99893.5	100101
1	100314	100235
1	100188	99842.7
1	99969.7	99963.3
1	100411	99464.9
1	100580	99457
1	100205	99844.1
1	99760.4	99865.1
1	100288	99291.2
1	99930.6	99636.7
1	99721.7	100094
1	100139	99677.5
1	100127	99468.3
1	99799.3	100032
1	99894.9	99958.4
1	100277	100015
1	99920.8	99838.5
1	100194	99746.2
1	99837.8	100442
1	100538	99499.1
1	99997	100037
1	100285	99921.9
1	99776.3	100079
1	99717.9	100391
1	99881.2	99942.6
1	100165	100180
1	100105	100345
1	100198	100202
1	99982.3	99666.1
1	100083	99960.5
1	100096	99958.2
1	99692.7	100433
1	100086	100146
1	99869.7	100402
1	100113	100070
1	99567.7	100756
1	99817.2	99849.2
1	99940.9	99710.8
1	100174	99642.6
1	100575	99769.3
1	99925.1	99791.5
1	99620.6	100225
1	99893.4	100098
1	100242	100162
1	99774.4	99958.2
1	100272	99976.9
1	100095	100107
1	100468	100503
1	100090	100077
1	100261	99673.2
1	100609	99278.5
1	100439	100421
1	100026	100251
1	100071	99727.3
1	100676	99067.3
1	100036	99856.6
1	100150	100941
1	100135	99870.6
1	99702	100167
1	99747.8	100420
1	100214	100212
1	100246	99758.9
1	99887.6	99827.8
1	100936	100113
1	100293	100133
1	100192	100144
1	99845.4	99890
1	99765.3	100078
1	99495	100768
1	100062	99798.1
1	99853	99941
1	99569.2	100637
1	100134	100092
1	100521	99249.5
1	100196	99553.1
1	99372.6	100470
1	100256	100107
1	99800.7	99958.4
1	100133	99744.5
1	100194	100096
1	99445.7	100681
1	99981.7	100231
1	100078	100020
1	100027	99597.8
1	100766	99568.4
1	99969.1	100208
1	99885.2	100225
1	100029	99791
1	101183	99329.9
1	100587	100252
1	100002	100031
1	99431.4	100127
1	100193	100212
1	100230	100013
1	99786	100089
1	100244	100206
1	100135	99853.1
1	100188	99182.9
1	100051	100196
1	100027	99960.1
1	100367	99889.4
1	99843.6	99962.8
1	99865.1	100344
1	100039	99885.6
1	99815.4	99994.1
1	99959.8	100446
1	100037	99705.6
1	100242	100067
1	99904	100245
1	99651.1	100868
1	100181	99836.7
1	100350	99693
1	99828.7	100026
1	99888.1	99780.1
1	99878.1	99843.6
1	99429.1	100751
1	99719.3	100778
1	100138	100072
1	99932.9	99896.7
1	100513	100211
1	100063	100120
1	99896.6	99830.7
1	100252	99415.2
1	99884.6	100018
1	100026	100344
1	99618.1	99899
1	99892	99927.5
1	100458	99121.4
1	99842.6	99917.1
1	99644.4	100141
1	100347	100177
1	100043	100138
1	99983.5	99766
1	99916.9	99882.3
1	100477	99520.4
1	99755.2	100649
1	99958.5	100310
1	99722	99916.7
1	100029	100173
1	99693.6	99914.3
1	99720.3	100637
1	99926.5	100170
1	100022	99712.4
1	100145	100255
1	100141	99792.3
1	100361	99238.9
1	99812.7	100359
1	100234	99542.1
1	99664	99937.2
1	100386	99951.7
1	100321	99279.3
1	99815.5	100380
1	99974.4	99631.9
1	99964.2	99916.4
1	99680.7	100005
1	100105	100060
1	99806.7	100134
1	99553.5	100748
1	100236	99658.5
1	100114	99955.9
1	100030	100594
1	99904	99985.2
1	99615.8	100083
1	100012	99941.3
1	98900.8	101221
1	99945.1	100493
1	100402	99576.8
1	100247	100018
1	99858.3	99729.8
1	100098	99598.5
1	99940.9	99795.4
1	100009	99893
1	100540	99154.3
1	100136	100057
1	99812	100072
1	99933.8	99935.3
1	99489.1	100559
1	100299	99851.9
1	100241	99729.7
1	99814.1	100434
1	100119	99604.4
1	99884.2	99994.6
1	99975.3	99390.3
1	100430	99643.8
1	99995.5	99770.2
1	99714.8	100148
1	100044	99714.9
1	99884.9	99928.9
1	100108	100231
1	100244	100055
1	100101	100090
1	100820	99172.2
1	99924	99746.2
1	99763.8	100721
1	100315	100105
1	100066	100220
1	99762.8	100641
1	99598.5	100838
1	100012	100183
1	100248	99955.6
1	100042	99717.4
1	99824.9	100246
1	99964.8	99699.4
1	99869	99907.5
1	99815.2	99950.5
1	100252	99862
1	99948.4	99710.8
1	99117.6	101688
1	100003	99649.7
1	100334	99884.6
1	100149	99974.5
1	99834.6	100144
1	100256	99942.6
1	100278	99616.5
1	100525	99518.4
1	100334	100055
1	100086	100075
1	100136	100209
1	100164	99403.8
1	100186	100318
1	100165	99931.4
1	99865.6	99674.6
1	99939.6	99959.8
1	100095	100089
1	99992.5	100537
1	100640	99592.6
1	100326	100089
1	99859.8	99723.5
1	99915	99643.6
1	100063	99894.5
1	100221	100032
1	100147	100274
1	100009	99878.2
1	99764.6	100143
1	99553.1	100127
1	100055	99592.6
1	100200	99738
1	99788	100287
1	98869.9	101110
1	99959	99657.8
1	99921.3	100118
1	100092	100322
1	99645.8	99952.6
1	100211	99988.2
1	100392	100023
1	100034	100359
1	99927.1	99956.7
1	100127	100150
1	100463	99446
1	100209	99409.9
1	100129	100036
1	100231	99914.1
1	100651	99823.1
1	99875	99734
1	99964.7	100087
1	100096	100026
1	100636	99405.7
1	100112	100247
1	99948.6	99893.4
1	99967.8	99780.9
1	100437	99451.3
1	100203	99548
1	100161	100327
1	99964.3	99877.2
1	100030	99969.2
1	100013	99575
1	100188	100005
1	99928.8	100001
1	99620.6	100164
1	99843.4	100035
1	100323	99896.1
1	99847.6	100295
1	100094	100150
1	99870.4	99939.5
1	100089	99609.2
1	100044	100157
1	100023	100025
1	99196.8	101084
1	99823.5	99782.7
1	99904.9	100218
1	100274	100412
1	100098	100045
1	100021	99766
1	100205	99530.9
1	99963.2	99637.5
1	99510.4	100611
1	100041	100148
1	100318	99591.7
1	100069	100199
1	99864.9	99922
1	99747.9	100008
1	99864.9	99817.7
1	100076	99799.9
1	100139	100059
1	99694.4	99872
1	100541	99816.8
1	100354	99739.5
1	100219	99572.3
1	99943.1	100293
1	99798.8	100555
1	99931.5	100096
1	100083	99809.4
1	100149	100257
1	100281	100023
1	100238	100087
1	99991.3	99901
1	100049	100282
1	99867.1	100215
1	99208.2	100562
1	100157	100100
1	99497.7	100532
1	100178	100048
1	100209	99932.7
1	99928.7	99959.2
1	100066	100017
1	100037	99555.9
1	99999.9	99880.4
1	100490	100412
1	100050	100748
1	99814.7	100014
1	99986.9	100219
1	99941.8	99825.5
1	99802.7	99991.4
1	99686.5	100413
1	100619	99657.6
1	99420.7	101573
1	99819.3	100182
1	100287	99751.7
1	100224	100142
1	100064	100272
1	99762	99856.4
1	100302	99566.7
1	100426	99732
1	99708.3	99956.4
1	99865.7	100006
1	100013	99720.7
1	100090	99788.5
1	100322	100302
1	100138	100181
1	100167	99846.7
1	99826.6	100009
1	99422.8	100415
1	100150	99784.3
1	100135	100180
1	99910.1	99863.4
1	99977.3	100413
1	100184	100136
1	100132	99869.6
1	99875.1	99757.5
1	99883.1	100298
1	100073	100093
1	100080	99973.7
1	99811.7	100050
1	100093	99992.9
1	100062	100278
1	100176	99961.6
1	100501	100283
1	99572.8	100022
1	100109	99998.7
1	100290	100036
1	99902.2	99867.6
1	100520	99739.3
1	100357	99345.4
1	100163	99290.5
1	99236.4	100619
1	100077	99980.8
1	101017	98718.5
1	100017	99782.3
1	99766.7	99993.4
1	99893	100065
1	100029	100170
1	100085	99994.8
1	100067	99741.4
1	99598.3	100577
1	100223	100253
1	100033	100741
1	100355	100015
1	100350	99934.8
1	100086	100008
1	100216	99683.2
1	100429	100049
1	100152	100164
1	100654	99840.1
1	99920.8	99971.8
1	100186	99504.1
1	100466	99616.4
1	100094	100198
1	99991.8	100127
1	99762.6	99711.8
1	99668.7	100475
1	100252	99441.2
1	100369	99870.8
1	100016	100423
1	100344	99667.4
1	99862.8	99868.9
1	100029	99989.7
1	100522	99651
1	100250	99875.8
1	99869.6	99905.7
1	99590.4	100103
1	100652	99345.9
1	100351	99831
1	100061	99631.4
1	99751.8	100191
1	99964.4	100100
1	99604	100806
1	99735.6	100373
1	99859.2	100559
1	99880.8	100045
1	100123	100209
1	99930.9	100112
1	100279	100293
1	100607	98827.9
1	100643	100135
1	100234	99978.7
1	99770.4	100043
1	100122	99954.3
1	99693.1	100488
1	99973.3	100197
1	99815	100059
1	100130	99559.3
1	99537.4	100673
1	100212	100409
1	100207	100046
1	99498.4	100759
1	100041	100466
1	99906.7	99737.8
1	100566	100113
1	100102	99694.8
1	100141	99937.3
1	99904.1	99983.5
1	100917	98947
1	99962.3	99998.5
1	100211	99857.1
1	99659.9	100355
1	100128	100281
1	99830.5	100169
1	100233	99655.1
1	100184	100342
1	99397.4	101029
1	99793.1	99751.2
1	100146	100253
1	99862.3	99862
1	99929.2	99852.9
1	99954.7	100154
1	100423	99900.4
1	100421	100058
1	100191	99869.5
1	99822	100291
1	99767.9	100217
1	100148	100353
1	99688.1	100298
1	99624.1	100544
1	99919.1	99863.2
1	100655	99586.7
1	99667.8	99773.6
1	99916.4	99892.2
1	100333	99321.1
1	100038	100069
1	99746.9	100231
1	100563	99132.3
1	99901.5	100344
1	99809.7	99925.6
1	100054	99781.9
1	99979.1	99477.5
1	99890.4	99909.1
1	100072	99987.3
1	99921.4	100180
1	99960	100441
1	100273	99708.6
1	100064	100295
1	100534	99172.7
1	99905.6	99894.9
1	98842.9	101228
1	99829.3	100411
1	100215	99631.5
1	100449	99574.1
1	100017	100087
1	100034	99591.3
1	100066	99710.4
1	100338	99850.7
1	100450	99594.1
1	100050	100149
1	100020	99971.4
1	100394	99503.7
1	100410	100033
1	99999.3	99790.4
1	99747.7	100014
1	100536	99954.7
1	100083	100172
1	100231	99625.2
1	100579	100111
1	100361	99832.4
1	99861.9	99862.6
1	99928.5	100135
1	100145	99726.1
1	100312	99679.7
1	99480.9	100706
1	100140	99753
1	100234	100158
1	99869	99946.6
1	100375	99277.9
1	100120	100025
1	100288	99782.6
1	99893.3	100040
1	100422	99153.6
1	99867.7	100332
1	99609.7	99945.4
1	99968.7	100449
1	99918.2	100047
1	99971.7	100405
1	99860.9	100206
1	99891.9	99779.3
1	100503	99982.3
1	99887.3	99732.9
1	100155	99694.2
1	100204	100292
1	99998.6	99773.1
1	99795.6	100077
1	100575	99534.7
1	99940.1	100164
1	100082	100133
1	99745.2	100540
1	99735.3	100499
1	100007	100247
1	100120	99755.6
1	99764	100034
1	100258	99699.5
1	99514.7	101346
1	100004	99696.2
1	100012	99910.1
1	99786.8	99918.4
1	99455.3	101062
1	99778.2	100068
1	99536.7	100880
1	99749.8	100862
1	100182	99901.9
1	99883.6	100290
1	100304	100680
1	100227	100121
1	100072	99808.4
1	99787.3	100182
1	100557	98981.5
1	100195	99985.6
1	100193	99902.4
1	100013	99821.6
1	100079	100445
1	100069	100029
1	99967.6	100022
1	99868.1	99912.8
1	99722	99952.4
1	100149	99627
1	99817.4	100416
1	99992	100038
1	100057	99978.5
1	100043	99963.9
1	99946.6	99567
1	100265	99893.8
1	100180	100015
1	99824.9	100442
1	99820.4	100034
1	99964.8	100297
1	99914.8	99963.2
1	99843.4	100401
1	99857.3	100591
1	100087	100130
1	100598	99285.8
1	100297	99427.3
1	100191	99963.3
1	100037	100048
1	99990.1	100082
1	100113	99819
1	100218	99925.4
1	100524	99477.7
1	100123	99790.3
1	99973.6	100089
1	100109	100238
1	99700.1	100125
1	100287	99879.7
1	99879.4	99773.7
1	99903.2	100169
1	99884.5	99776.3
1	100019	100095
1	99598.7	100388
1	99526.9	100456
1	99743.1	100151
1	99930.2	100245
1	99262.1	101240
1	99900.1	100003
1	100045	99819.1
1	100441	99628.8
1	100088	100191
1	100144	100247
1	99694.1	99986.3
1	99640.3	100093
1	100520	99719.6
1	100126	99804.7
1	100656	99209.9
1	100208	99869.9
1	99971.7	100029
1	99618.4	100535
1	100032	99993.5
1	100470	99003.2
1	100715	99722.8
1	99929.6	99939.7
1	99983.4	100080
1	99252.8	100656
1	100403	100344
1	100492	99427.1
1	100169	100100
1	100037	100015
1	99890.6	100088
1	100293	99834.8
1	99775.3	99938.2
1	99565.8	100350
1	100135	100159
1	99733.2	100364
1	100378	99998.6
1	99770.3	100091
1	100017	100011
1	99937	99883.2
1	100432	99592.2
1	99882	99888.4
1	100517	99167.9
1	99602.6	100276
1	99853.2	99873.2
1	100301	99858
1	99572.4	100194
1	100356	99434.9
1	100251	100019
1	100344	99577.9
1	100410	100296
1	99314.1	100335
1	99829.2	100056
1	100152	99712.1
1	100246	99711
1	100152	99438.4
1	100411	99831.7
1	99748.3	99851.9
1	100147	99825.1
1	100265	99770.2
1	99836.6	100171
1	99852.9	100073
1	99496.2	100193
1	100022	99846.8
1	100165	100115
1	99996.9	100214
1	99988	99937.4
1	99953.5	100155
1	100289	99665.1
1	99805.8	100236
1	100170	100061
1	99316	100387
1	100416	100192
1	99074	101018
1	100479	99998.6
1	99634.2	100340
1	100030	100361
1	99945	100076
1	99994.7	99897.8
1	99159.7	100851
1	99575.8	100313
1	100193	99997
1	100385	99462
1	100003	99924.6
1	100670	99005.3
1	100023	99803.1
1	99911.1	99876.3
1	99565.3	99818.8
1	100376	99233.6
1	100011	100307
1	100109	100128
1	99698.8	99954.4
1	99687.5	99946.6
1	100121	99760.1
1	100546	99439
1	100429	99621.3
1	100029	99767.6
1	99894.4	99950.1
1	99652.9	100206
1	100742	98765.8
1	100027	100004
1	99548.2	100902
1	99928.7	100093
1	99771.5	100579
1	100187	100092
1	99849.5	99968.2
1	100243	99724.1
1	100414	100029
1	100121	99924.4
1	100444	100415
1	100061	99959.2
1	100055	99676.6
1	99935.9	100287
1	100663	98716.2
1	99720.7	100106
1	99675.7	100585
1	99826.6	99790.9
1	99894.8	99950.9
1	99654.8	99988.7
1	99885.5	100327
1	100532	99745.7
1	100677	100510
1	100412	100390
1	99546.6	100381
1	99576.3	100761
1	99995.8	100135
1	99740.1	100030
1	99600.8	100376
1	100168	100653
1	99874.7	100154
1	100579	99157
1	100117	100257
1	100649	100161
1	100114	99720.3
1	99683.3	100071
1	99635.4	100152
1	100171	100233
1	100086	99842.2
1	100295	100070
1	99848.2	100085
1	99435.5	100384
1	100448	99636.4
1	100152	99412
1	99634.6	100385
1	99742.4	100128
1	99775.1	100099
1	100147	99746.3
1	100430	99666.7
1	100108	100382
1	99961.8	99911.8
1	99926.5	100150
1	99950.5	100125
1	100263	99943
1	99662.5	100220
1	100346	99977.6
1	99792.3	100653
1	100200	99983.8
1	99824.9	99769.4
1	100242	100287
1	99913.4	99742.7
1	99794.6	100187
1	99927.2	100049
1	100544	99111.9
1	99861.5	100267
1	100057	99658.5
1	100002	99669.4
1	100292	100403
1	99630.9	100538
1	100102	99557
1	99832.2	100827
1	99645.8	100614
1	100128	99922.5
1	99952.9	100105
1	100280	99271.4
1	100035	100189
1	100339	99984.1
1	99741.8	100489
1	99894.3	100047
1	100312	99762.6
1	100264	100024
1	99656.9	100551
1	99693.3	99859.2
1	100050	99395.9
1	99870	100402
1	99913	99889
1	100172	99658.9
1	99757	99908.4
1	99491.9	101411
1	99887	99864.9
1	100126	99962.3
1	99663.4	100702
1	99983.9	99644.6
1	100464	99908.6
1	100163	99964.5
1	99795.5	100198
1	100267	100070
1	99351.2	100984
1	100112	100129
1	100057	100095
1	99795.8	99815.6
1	100257	100098
1	99137.1	101034
1	100237	100152
1	99876.4	100395
1	100072	100134
1	99839.3	99881.8
1	99828.8	99954.1
1	100244	99802.8
1	99978.8	100386
1	99856.9	100060
1	100486	99209
1	99403.2	101169
1	99647.5	100307
1	99095.6	101067
1	100293	99744
1	99989.4	100261
1	99194.8	100846
1	100069	99619.8
1	99843.6	100149
1	100090	100039
1	100592	99095.7
1	100193	99920.3
1	99496.3	100327
1	99813	100255
1	100276	100790
1	99990	100255
1	99250.3	100621
1	99820.7	100467
1	99542.7	100203
1	100174	99685.5
1	100042	99802.6
1	100262	100156
1	100072	100031
1	99382.6	100432
1	99890.4	100268
1	100207	100137
1	100079	100068
1	99818.3	100447
1	99631.5	100184
1	99946.1	100003
1	100292	99460.6
1	100090	100322
1	100859	99301.4
1	99607.4	100834
1	99593.5	100815
1	99969.6	100069
1	100308	100144
1	99835.2	99980.9
1	100238	99668.8
1	99856.5	100241
1	100057	99688.5
1	99385.6	100474
1	100276	99785
1	100129	99603
1	101057	99387.9
1	99232.9	100701
1	99572	100721
1	100305	100344
1	100088	100126
1	99920.4	99919.3
1	99939.3	99953.4
1	100254	99844.8
1	99372	100788
1	100087	99975.2
1	99870.4	99668.5
1	100695	98808.7
1	99742.9	99822.8
1	100148	99973.1
1	99887.1	100245
1	99922.9	99944.7
1	100269	99821.3
1	100102	100095
1	99815	99967.8
1	100450	100496
1	100108	100151
1	99928.2	100344
1	99609	99946.9
1	99522.7	100264
1	99955.6	99668.1
1	100189	99893.4
1	99312.8	100578
1	99446.3	100738
1	100305	99192.5
1	99769.2	100533
1	99667.9	100398
1	100535	99376.7
1	100103	99645.8
1	99686.8	100186
1	100515	99888.2
1	99944.2	100569
1	99891	100403
1	100758	99732.9
1	100165	100070
1	100282	99959
1	100033	99988.7
1	99879.5	100291
1	100072	100391
1	100095	99804.2
1	99879.1	100302
1	99837.2	99578.8
1	99861.2	99862.1
1	100144	99365.7
1	99996.8	100117
1	100430	99494.4
1	99956.2	100428
1	100183	99849.9
1	100154	99912.2
1	99893.5	99988.6
1	99827.8	100004
1	100022	100055
1	99615	100851
1	99983.2	99762.3
1	99851.4	99815.1
1	100053	99881.5
1	100069	99867.8
1	100617	99464.6
1	100043	100124
1	100275	99958.2
1	100321	99411.2
1	100152	100289
1	99713.3	100383
1	100693	99130.5
1	99600.4	100226
1	100352	99847.2
1	99587.7	100851
1	99930	99732.3
1	100018	100498
1	100766	100172
1	100058	99476.5
1	100766	99755.3
1	99826.4	100210
1	100340	100080
1	99872	100029
1	100058	99653.7
1	100398	100660
1	100680	100397
1	100088	99874.5
1	100312	99922.6
1	100568	99509.6
1	99902.4	100169
1	100746	99245.5
1	100477	99404.5
1	99896.2	99729.8
1	99871.4	100027
1	99984	100188
1	99678.1	100303
1	100361	99740
1	99763.6	99970.2
1	99952.1	99796.7
1	99968.2	99892.3
1	100207	100306
1	99713	99774.9
1	100268	100254
1	100080	100247
1	100497	99909.3
1	99868.7	100265
1	100267	99411.8
1	99945.2	99714.6
1	99773.3	100145
1	100724	99085
1	99853	100047
1	99818.5	100606
1	99825	100116
1	100166	99693.1
1	99691.6	100797
1	99784	100850
1	99982.8	99997
1	100119	100218
1	99999.6	100084
1	99861.5	100386
1	99818.6	100265
1	100081	99872.6
1	99997	100061
1	100085	99618.5
1	100235	99723.6
1	99709.7	100381
1	99739.7	99991.7
1	100273	99979.7
1	100031	99803.1
1	99946.3	100328
1	99824.2	100139
1	99454.6	100793
1	100109	99697.7
1	100004	99752.8
1	100467	99789.4
1	100253	99677.9
1	99853.5	100110
1	99851.4	99923.8
1	100190	99632.2
1	99910.5	99755.8
1	99854.6	99888.4
1	99063.1	101222
1	100510	99265.8
1	100274	99770.7
1	99997.8	100277
1	99889	99845.4
1	100226	99699.6
1	100017	100622
1	100031	100511
1	100019	100138
1	100051	100079
1	99920.5	100728
1	100031	100254
1	100202	99866.7
1	100173	100317
1	99517.6	100492
1	100285	100311
1	100351	99567.4
1	100641	99948.4
1	100375	99759.6
1	100071	99720.4
1	100460	99532.1
1	100604	99460.1
1	100169	99920.4
1	100226	99685.5
1	100169	99507
1	100446	99958.1
1	99167.5	100936
1	100430	99241.2
1	99943.4	100316
1	100602	100278
1	99910.9	99988.7
1	100144	100331
1	100199	99571.1
1	99616.1	100278
1	100171	99657.4
1	100300	99557.4
1	99904.3	100498
1	100740	99388.5
1	99786.6	100149
1	100080	100318
1	100358	99819.4
1	100217	99775.6
1	99902.2	100180
1	100080	99835.9
1	100169	99903.7
1	100367	99511.9
1	100495	99748.6
1	99489.8	100142
1	100068	99993.5
1	100216	100134
1	99595.5	100353
1	100131	100097
1	100219	100025
1	100691	98833.9
1	100394	99779.2
1	100646	99973.4
1	100140	99979.6
1	100377	99962.7
1	100025	99754.5
1	100371	99598.6
1	99644.2	100025
1	99592.9	100245
1	99722.6	100433
1	100070	99661.1
1	99899.2	99885.7
1	100139	99766.8
1	99675.6	100103
1	99528.8	100758
1	99673.2	100082
1	100032	100060
1	100357	99144.6
1	99841.1	99832.7
1	100112	99565.2
1	100056	100131
1	101026	99002.4
1	99685.3	100158
1	100697	99547
1	99817.3	100041
1	99309.4	100871
1	99557.9	100080
1	100022	99904.9
1	99964.3	99792.3
1	100355	99361.8
1	100164	99949.7
1	100286	99764.4
1	100788	100533
1	99217.3	100820
1	100072	99975.3
1	99636.6	100885
1	99801.2	99817.8
1	99942.6	100029
1	99753.2	100061
1	100564	99827.3
1	100293	99787.8
1	99668.5	100236
1	100476	99828.1
1	99974.6	99964.7
1	100001	99824.7
1	99547.2	100838
1	100189	99551.8
1	99870.4	99847.2
1	99997.7	99846.8
1	99620.2	99998.1
1	100809	98789.1
1	99982.4	99984.9
1	99987	100018
1	100088	99817.5
1	99840.1	100671
1	99643.7	100071
1	99926.4	100100
1	99971.7	99623.3
1	99913.5	99752.6
1	100064	100208
1	100514	99602.3
1	100047	100245
1	100003	99624.2
1	99955.2	100640
1	99644.2	100735
1	99947.5	99774.6
1	100138	100296
1	99713.2	100192
1	100217	99744.6
1	99867.7	100166
1	100295	99800.6
1	99278	100453
1	99144.5	100683
1	99855.9	100039
1	99682.7	99932.3
1	99489.6	100750
1	99988.2	99804.1
1	100139	100171
1	100183	99907.2
1	99959	99930.6
1	99941.8	99951.1
1	100110	99890
1	99939	100169
1	100249	99636.7
1	100115	99925.7
1	100527	100038
1	100311	99754.3
1	100177	99953.8
1	100078	99801.1
1	100561	99061.6
1	99947	99688.6
1	99988.7	100011
1	100022	99864.8
1	99880.4	100494
1	99771.5	100390
1	100290	100105
1	99957.5	100004
1	99320.2	100773
1	100324	100236
1	99952.5	99963.3
1	100152	99692
1	100129	100318
1	99879.2	100186
1	100485	98868.8
1	100254	100323
1	100337	99875
1	99735.5	100366
1	99965.5	99720.6
1	100004	99697.9
1	100251	100096
1	99998.2	100109
1	100383	99690.1
1	99393.1	100709
1	100020	100317
1	99870.4	100222
1	100262	99726.8
1	99691.4	100171
1	100302	99892.1
1	99758.1	99926.8
1	99737.6	99939.8
1	99863.4	99823.3
1	100615	99389.4
1	100332	99770.8
1	100054	99787.8
1	99810.8	100761
1	100779	99084.5
1	99690.1	99780.8
1	100002	100229
1	100245	99724.6
1	100238	99951.4
1	100113	100311
1	99636.2	100094
1	99807.4	100565
1	100107	100070
1	100084	100590
1	99750.4	100084
1	99768.7	100499
1	99810	99874.7
1	100372	100131
1	99806.7	100183
1	99688.2	100318
1	100092	99913.5
1	99652.1	100045
1	100052	100200
1	99846.7	100332
1	99713.8	100388
1	99988.9	99811.8
1	100034	99711.1
1	100259	99807.6
1	100407	100128
1	100237	99765.9
1	100207	99830.6
1	100106	100029
1	99597.6	100671
1	99833.7	99624.9
1	99724.9	99900.6
1	99807.5	99945.7
1	99944.4	100134
1	99785.2	99955.5
1	100536	100080
1	99897.8	100428
1	99876.4	99857.9
1	99862.4	100244
1	99748.2	100024
1	99825.7	100179
1	100358	99613.8
1	99466.7	101034
1	99965.5	100143
1	99952.4	100298
1	100224	99918.1
1	100035	100114
1	100089	100018
1	100191	99919.9
1	100494	100229
1	99705.5	100325
1	100135	99903.6
1	100110	99564.4
1	100136	100173
1	99839.9	100042
1	100348	99574.2
1	100506	99738.2
1	100395	99920.2
1	99885.2	100146
1	99998.7	100247
1	100230	99134.6
1	99988.6	100031
1	99978.5	99953.3
1	99941.6	100017
1	100247	99935.2
1	99674.8	100043
1	100286	99314.4
1	100306	99013.3
1	99930.3	100270
1	100080	99501.1
1	100400	99453.8
1	99605.6	100771
1	100624	98881.1
1	100298	99572.6
1	99765.4	100440
1	100242	99598.8
1	99130.8	101022
1	99852.9	100140
1	99532.5	100500
1	99680.5	100349
1	100260	100062
1	100244	99950.9
1	100569	100004
1	100034	100466
1	100032	99839.8
1	99462.6	100272
1	99961.5	99837.8
1	99864.9	100094
1	100285	99340.3
1	100507	99990.3
1	100098	100530
1	99631.8	100586
[truncated: 4,001 more rows]

[truncated: 21 more sheets: RNG Syn Clusters SEED 9 TAB2, RNG Syn Clusters SEED 10 TAB2, RNG Syn Clusters SEED 11 TAB2, RNG Syn Clusters SEED 12 TAB2, RNG Syn Clusters SEED 13 TAB2, Real Mono Gated TAB3, Syn Mono Ungated TAB3, Syn Mono Gated TAB3, Syn Mono Gated SD Adjust TAB3, Syn Mono Ungated SD Adj FIG4, Syn Mono Gated SD,DEN ADJ FIG5, Real Mono (Horizontal) FIG6, Real Mono (Vertical) FIG6, Syn Mono X component FIG7, Syn Mono component Y FIG7, Optimal cluster 1 FIG12, Optimal cluster 2 FIG12, Vert-Align Opt cluster 1 FIG13, Vert-Align Opt cluster 2 FIG13, Clean & Rot opt clust 1 FIG14  …]
