# Supplementary material for: Fully synthetic replication of complex real biological cell clusters using a novel cluster-based ‘Rosetta-Routine’ computational modelling process
Source: PLoS Comput Biol. 2026 May 29;22(5):e1014280. doi: 10.1371/journal.pcbi.1014280 (PMC13221011; doi:10.1371/journal.pcbi.1014280)
Supplement: S2 File — Provides an example Julia script used to generate the synthetic cell cluster data. (ZIP) [file pcbi.1014280.s002.zip]

Archive with 1 entries (1 files):
- S2_File.jl
