# Supplementary material for: Fully synthetic replication of complex real biological cell clusters using a novel cluster-based ‘Rosetta-Routine’ computational modelling process
Source: PLoS Comput Biol. 2026 May 29;22(5):e1014280. doi: 10.1371/journal.pcbi.1014280 (PMC13221011; doi:10.1371/journal.pcbi.1014280)
Supplement: S2 File — Provides an example Julia script used to generate the synthetic cell cluster data. (ZIP) [file pcbi.1014280.s002.zip › S2_File.jl]

# SI-2 Cluster Generator Script
# Example of CluGen utilising cluster Generator Script utilised to generate synthetic clusters.

elapsed_time = @elapsed begin

# Directory where CSV files will be saved
output_directory = ""

# Create the output directory if it doesn't exist
if !isdir(output_directory)
    mkdir(output_directory)
end

function clupoints_n_1_template(
    projs::AbstractArray{<:Real,2},
    lat_disp::Real,
    clu_dir::AbstractArray{<:Real,1},
    dist_fn::Function;
    rng::AbstractRNG=Random.GLOBAL_RNG,
)::AbstractArray{<:Real}

    num_dims = length(clu_dir)

    clu_num_points = size(projs, 1)

    points_dist = dist_fn(clu_num_points, lat_disp, rng)

    orth_vecs = zeros(clu_num_points, num_dims)
    for j in 1:clu_num_points
        orth_vecs[j, :] = rand_ortho_vector(clu_dir; rng=rng)
    end

    orth_vecs = abs.(points_dist) .* orth_vecs

    points = projs + orth_vecs

    return points
end

function clupoints_n_1(
    projs::AbstractArray{<:Real,2},
    lat_disp::Real,
    line_len::Real,
    clu_dir::AbstractArray{<:Real,1},
    clu_ctr::AbstractArray{<:Real,1};
    rng::AbstractRNG=Random.GLOBAL_RNG,
)::AbstractArray{<:Real}

    dist_fn = (clu_num_points, ldisp, rg) -> ldisp .* randn(rg, clu_num_points, 1)

    return clupoints_n_1_template(projs, lat_disp, clu_dir, dist_fn; rng=rng)
end

rng = StableRNG(1234)

# Distribution Function
function C1_skewed_normal_proj_dist_fn(line_len::Float64, num_points::Int, rng=rng)
    
    skewness = 0.1 # Adjust this value based on your requirement
    z = randn(rng, num_points)
    distances = C1_lateral_dispersion_x * z .* (1.0 .+ skewness * z)
    return distances
end

rng = StableRNG(1234)

function C2_skewed_normal_proj_dist_fn(line_len::Float64, num_points::Int, rng=rng)
   
    skewness = -0.05 # Adjust this value based on your requirement
    z = randn(rng, num_points)
    distances = C2_lateral_dispersion_x * z .* (1.0 .+ skewness * z)
    return distances
end

rng = StableRNG(1234)

function C1_clupoints_n_1_skewed_normal(projs, lat_std, len, clu_dir, clu_ctr; rng=rng)
    dist_skewed_normal(npts, lstd, rg) = begin
        
        skewness = 0.4 # Adjust this value based on your requirement
        normal_samples = randn(rg, npts) # Generate standard normal samples
        skewed_samples = normal_samples .+ skewness .* abs.(normal_samples) # Apply skewness
        distances = C1_lateral_dispersion_y .* skewed_samples # Scale by the desired length
        return distances
    end  
    
    return CluGen.clupoints_n_1_template(projs, lat_std, clu_dir, dist_skewed_normal; rng=rng)
end

rng = StableRNG(1234)

function C2_clupoints_n_1_skewed_normal(projs, lat_std, len, clu_dir, clu_ctr; rng=rng)
    dist_skewed_normal(npts, lstd, rg) = begin
        
        skewness = -0.3 # Adjust this value based on your requirement
        normal_samples = randn(rg, npts) # Generate standard normal samples
        skewed_samples = normal_samples .+ skewness .* abs.(normal_samples) # Apply skewness
        distances = C2_lateral_dispersion_y .* skewed_samples # Scale by the desired length
        return distances
    end  
    
    return CluGen.clupoints_n_1_template(projs, lat_std, clu_dir, dist_skewed_normal; rng=rng)
end

rng = StableRNG(1000)

C1_lateral_dispersion_x = 200       # X axis Standard deviation
C1_lateral_dispersion_y = 400       # Y axis Standard deviation

C2_lateral_dispersion_x = 100        # X axis Standard deviation
C2_lateral_dispersion_y = 250        # Y axis Standard deviation

# Specify the target angle clockwise from the vertical line in degrees
C1_target_angle_degrees = 55
            
# Convert degrees to radians and adjust for counterclockwise rotation
C1_target_angle = (C1_target_angle_degrees) * π / 180
            
# Set the cluster direction based on the adjusted target angle
C1_cluster_direction = [cos(C1_target_angle), sin(C1_target_angle)]

rng = StableRNG(1234)

C1 = clugen(2, 1, 5000, C1_cluster_direction, 0, [0, 0], 0, 0, C1_lateral_dispersion_x;
clucenters_fn = [100000 100000], proj_dist_fn = C1_skewed_normal_proj_dist_fn, point_dist_fn = C1_clupoints_n_1_skewed_normal, rng)

rng = StableRNG(1000)

# Specify the target angle for the vertical line in degrees
C2_target_angle_degrees = 80

# Convert degrees to radians and adjust for counterclockwise rotation
C2_target_angle = (C2_target_angle_degrees) * π / 180
            
# Set the cluster direction based on the adjusted target angle
C2_cluster_direction = [cos(C2_target_angle), sin(C2_target_angle)]

rng = StableRNG(1234)
            
C2 = clugen(2, 1, 1000, C2_cluster_direction, 0, [0, 0], 0, 0, C2_lateral_dispersion_x;
clucenters_fn = [103000 100200], proj_dist_fn = C2_skewed_normal_proj_dist_fn, point_dist_fn = C2_clupoints_n_1_skewed_normal, rng)
            
rng = StableRNG(1000)

r = clumerge(C1, C2)

plt = plot_examples_2d(r, "Synthetic Cluster", pmargin = 0.35, ncols = 1, side = 600)

plot(plt, margin=15Plots.mm, legend=false, aspect_ratio=1)

xlabel!(plt[1], "X Label 1")

# Specify the file path for saving the plot
output_file_path_plot = joinpath(output_directory, "plot.png")

# Save the plot as a PNG image
savefig(output_file_path_plot)

println("Plot saved to $output_directory.")

function my_plot_examples_1d(
    ets...;
    ymax::Real=0.85, 
    pmargin::Real=0.2, 
    ncols::Integer=3, 
    side::Integer=500,
    clusters_field::Symbol=:clusters,
    color_theme_index::Integer=1
)::Plots.Plot
    # Get examples
    ex = ets[1:2:end]
    # Get titles
    et = ets[2:2:end]

    # Number of plots and number of rows in combined plot
    num_plots = length(ets) ÷ 2
    nrows = max(1, ceil(Integer, num_plots / ncols))
    blank_plots = nrows * ncols - num_plots

    # Create individual plots for each dimension
    plts = []
    for dim in 1:size(getindex(ex[1], :points), 2)
        # Density plots
        plt = plot(
            layout=(length(ex), 1),
            legend=nothing,
            grid=false,
            showaxis=:x,
            framestyle=:zerolines,
            yticks=false,
            aspectratio=1,
            xlim=(minimum(getindex(ex[1], :points)[:, dim]), maximum(getindex(ex[1], :points)[:, dim])),
            ylim=(-0.09, ymax) .+ 10,
        )
        
        # Scatter plots on y ≈ 0
        for (e, t) in zip(ex, et)
            # Density plot
            plot!(
                plt,
                getindex(e, :points)[:, dim],
                seriestype=:density,
                group=getindex(e, clusters_field),
                fill=true,
                fillalpha=0.50,
                color=theme_palette(:auto).colors.colors[color_theme_index],  # Use specified color theme
                xlabel="\$x\$",
                title=t,
                titlefontsize=14,
            )
            
            # Scatter plot
            scatter!(
                plt,
                getindex(e, :points)[:, dim],
                -0.04 .* ones(sum(e.sizes)) .+ 0.030,
                group=getindex(e, clusters_field),
                markersize=1,
                markerstrokewidth=0.1,
                color=theme_palette(:auto).colors.colors[color_theme_index],  # Use specified color theme
            )
        end
        push!(plts, plt)
    end

    # Return plots combined as subplots with reduced vertical spacing
    return plot(plts...; size=(side * ncols, side * nrows), layout=(nrows, ncols))
end

# Plot 1D examples for C1 using the first color in the theme
Dplt_C1 = my_plot_examples_1d(
    C1, "
    
    
    
    
    


    
Distribution plot for C1", ymax=0.05, pmargin=0.5, ncols=2, side=700, color_theme_index=1)

xlabel!(Dplt_C1[1], "X")
xlabel!(Dplt_C1[2], "Y")

# Display the plots side by side
plot(Dplt_C1, margin=3.5Plots.mm, legend=false, aspect_ratio=850)

# Specify the file path for saving the plot
output_file_path_plot = joinpath(output_directory, "1D cluster 1 plot.png")

# Save the plot as a PNG image
savefig(output_file_path_plot)

println("1D cluster 1 Plot saved to $output_directory.")

# Plot 1D examples for C2 using the second color in the theme
Dplt_C2 = my_plot_examples_1d(
    C2, "
    
    
    


    
    
    


Distribution plot for C2", ymax=0.05, pmargin=0.5, ncols=2, side=700, color_theme_index=2)

xlabel!(Dplt_C2[1], "X")
xlabel!(Dplt_C2[2], "Y")

# Display the plots side by side
plot(Dplt_C2, margin=3.5Plots.mm, legend=false, aspect_ratio=850)

# Specify the file path for saving the plot
output_file_path_plot = joinpath(output_directory, "1D cluster 2 plot.png")

# Save the plot as a PNG image
savefig(output_file_path_plot)

println("1D cluster 2 Plot saved to $output_directory.")

# Display the plots side by side
plot(Dplt_C1, Dplt_C2, margin=3Plots.mm, legend=false, aspect_ratio=850)

# Specify the file path for saving the plot
output_file_path_plot = joinpath(output_directory, "1D cluster 1 & 2 plot.png")

# Save the plot as a PNG image
savefig(output_file_path_plot)

println("1D Plot cluster 1 & 2 saved to $output_directory.")

using CSV, DataFrames

function process_and_combine_tuples(tuples::Vector{NamedTuple{(:points, :clusters, :projections, :sizes, :centers, :directions, :angles, :lengths), Tuple{Matrix{Float64}, Vector{Int64}, Matrix{Float64}, Vector{Int64}, Matrix{Int64}, LinearAlgebra.Transpose{Float64, Matrix{Float64}}, Vector{Float64}, Vector{Float64}}}}, output_directory::String)
    for (i, r) in enumerate(tuples)
        # Convert the named tuple elements to arrays or vectors
        cluster_vector = r.clusters
        size_vector = r.sizes
        angle_vector = r.angles
        length_vector = r.lengths

        # Create a dictionary with column names and corresponding data
        data_dict = Dict(
            "Clusters" => cluster_vector,
            "Sizes" => size_vector,
            "Angles" => angle_vector,
            "Lengths" => length_vector,
        )

        # Initialize an empty dictionary to store the separate DataFrames
        dataframes_dict = Dict{String, DataFrame}()

        # Iterate through the dictionary and create separate DataFrames
        for (col_name, col_data) in data_dict
            dataframes_dict[col_name] = DataFrame(col_name => col_data)
        end

        # Iterate through DataFrames and save them as CSV files
        for (col_name, df) in dataframes_dict
            csv_file_path = joinpath(output_directory, "Tuple_$i", "$col_name.csv")
            mkpath(dirname(csv_file_path))
            CSV.write(csv_file_path, df)
        end

        # Create a DataFrame with 'x' and 'y' columns
        Points = DataFrame(x = r.points[:, 1], y = r.points[:, 2])
        Projections = DataFrame(x = r.projections[:, 1], y = r.projections[:, 2])
        Centers = DataFrame(x_center = r.centers[:, 1], y_center = r.centers[:, 2])
        Directions = DataFrame(First_direction = r.directions[:, 1], Second_direction = r.directions[:, 2])

        # Specify the file path for saving the DataFrame
        output_file_path_Points = joinpath(output_directory, "Tuple_$i", "Points.csv")
        output_file_path_Projections = joinpath(output_directory, "Tuple_$i", "Projections.csv")
        output_file_path_Centers = joinpath(output_directory, "Tuple_$i", "Centers.csv")
        output_file_path_Directions = joinpath(output_directory, "Tuple_$i", "Directions.csv")

        mkpath(dirname(output_file_path_Points))
        mkpath(dirname(output_file_path_Projections))
        mkpath(dirname(output_file_path_Centers))
        mkpath(dirname(output_file_path_Directions))

        CSV.write(output_file_path_Points, Points)
        CSV.write(output_file_path_Projections, Projections)
        CSV.write(output_file_path_Centers, Centers)
        CSV.write(output_file_path_Directions, Directions)

        println("CSV files for Tuple $i saved to the '$output_directory/Tuple_$i' directory.")
    end

    # Combine and delete files
    for i in 1:length(tuples)
        input_directory = joinpath(output_directory, "Tuple_$i")

        # Specify the paths to the CSV files for Cluster point CSV creation
        csv_file_Points = joinpath(input_directory, "Points.csv")
        csv_file_Clusters = joinpath(input_directory, "Clusters.csv")

        # Read the CSV files into DataFrames
        Properties_Clusters = CSV.File(csv_file_Clusters) |> DataFrame
        Properties_Points = CSV.File(csv_file_Points) |> DataFrame

        # Get a list of all unique column names from both DataFrames
        all_columns = Set([names(Properties_Clusters)..., names(Properties_Points)...])

        # Create an empty DataFrame with all the columns
        combined_Cluster_Points_df = DataFrame()

        # Update the DataFrame with data from the first CSV file
        for col in names(Properties_Clusters)
            combined_Cluster_Points_df[!, col] = Properties_Clusters[!, col]
        end

        # Update the DataFrame with data from the second CSV file
        for col in names(Properties_Points)
            combined_Cluster_Points_df[!, col] = Properties_Points[!, col]
        end

        # Write the combined DataFrame to a new CSV file
        combined_Cluster_Points_csv_file = joinpath(input_directory, "Cluster Points.csv")
        CSV.write(combined_Cluster_Points_csv_file, combined_Cluster_Points_df)

        # Specify the paths to the CSV files
        csv_file_Angles = joinpath(input_directory, "Angles.csv")
        csv_file_Centers = joinpath(input_directory, "Centers.csv")
        csv_file_Directions = joinpath(input_directory, "Directions.csv")
        csv_file_Lengths = joinpath(input_directory, "Lengths.csv")
        csv_file_Size = joinpath(input_directory, "Sizes.csv")

        # Read the CSV files into DataFrames
        Properties_Angles = CSV.File(csv_file_Angles) |> DataFrame
        Properties_Centers = CSV.File(csv_file_Centers) |> DataFrame
        Properties_Directions = CSV.File(csv_file_Directions) |> DataFrame
        Properties_Lengths = CSV.File(csv_file_Lengths) |> DataFrame
        Properties_Sizes = CSV.File(csv_file_Size) |> DataFrame

        # Get a list of all unique column names from DataFrames
        all_columns = Set([names(Properties_Clusters)..., names(Properties_Angles)..., names(Properties_Centers)..., names(Properties_Directions)..., names(Properties_Lengths)..., names(Properties_Sizes)...])

        # Create an empty DataFrame with all the columns
        combined_Properties_df = DataFrame()

        # Update the DataFrame with data from the CSV files
        for col in names(Properties_Clusters)
            combined_Properties_df[!, col] = unique(Properties_Clusters[!, col])
        end

        for col in names(Properties_Angles)
            combined_Properties_df[!, col] = Properties_Angles[!, col]
        end

        for col in names(Properties_Centers)
            combined_Properties_df[!, col] = Properties_Centers[!, col]
        end

        for col in names(Properties_Directions)
            combined_Properties_df[!, col] = Properties_Directions[!, col]
        end

        for col in names(Properties_Lengths)
            combined_Properties_df[!, col] = Properties_Lengths[!, col]
        end

        for col in names(Properties_Sizes)
            combined_Properties_df[!, col] = Properties_Sizes[!, col]
        end

        # Write the combined DataFrame to a new CSV file
        combined_Properties_csv_file = joinpath(input_directory, "Clusters Properties.csv")
        CSV.write(combined_Properties_csv_file, combined_Properties_df)

        # Specify the paths to the two CSV files
        csv_file_Projections = joinpath(input_directory, "Projections.csv")

        # Read the CSV file into DataFrames
        Properties_Projections = CSV.File(csv_file_Projections) |> DataFrame

        # Get a list of all unique column names from both DataFrames
        all_columns = Set([names(Properties_Clusters)..., names(Properties_Projections)...])

        # Create an empty DataFrame with all the columns
        combined_Projections_df = DataFrame()

        for col in names(Properties_Clusters)
            combined_Projections_df[!, col] = Properties_Clusters[!, col]
        end

        for col in names(Properties_Projections)
            combined_Projections_df[!, col] = Properties_Projections[!, col]
        end

        # Write the combined DataFrame to a new CSV file
        combined_Projections_csv_file = joinpath(input_directory, "Cluster Projections.csv")
        CSV.write(combined_Projections_csv_file, combined_Projections_df)

        # Delete specified files
        files_to_delete = ["Clusters.csv", "Points.csv", "Angles.csv", "Centers.csv", "Directions.csv", "Lengths.csv", "Sizes.csv", "Projections.csv"]
        for file_name in files_to_delete
            file_path = joinpath(input_directory, file_name)
            if isfile(file_path)
                rm(file_path)
            end
        end

        println("Final optimised CSV files for Tuple $i saved to the '$input_directory' directory.")
    end
end

tuples = [C1, C2]

process_and_combine_tuples(tuples, output_directory)

# Define the input CSV file paths
input_csv_file1 = "$output_directory\\Tuple_1\\Cluster Points.csv"
input_csv_file2 = "$output_directory\\Tuple_2\\Cluster Points.csv"

# Read the CSV files into DataFrames
dfC1 = CSV.File(input_csv_file1) |> DataFrame
dfC2 = CSV.File(input_csv_file2) |> DataFrame

# Change all '1's to '2' in the 'Clusters' column of the DataFrame
dfC2.Clusters .= 2

# Combine the two DataFrames while preserving the format
combined_df = vcat(dfC1, dfC2)

# Specify the output CSV file path
output_csv_file = joinpath(output_directory, "Cluster Points.csv")

# Write the combined DataFrame to a new CSV file
CSV.write(output_csv_file, combined_df)

println("Final optimised CSV files saved to the '$output_directory'directory.")

# Define the path to the current script
current_script_path = ("C:\\Users\\wsbm13\\OneDrive - Loughborough University\\Publications\\Journal Paper 1\\Data Analysis\\Synthetic Two cluster\\The script used.jl")

# Define the path for the copy of the script
output_script_path = joinpath(output_directory, "copy_of_script.jl")

# Read the content of the current script
script_content = read(current_script_path, String)

# Write the content to the output script file
open(output_script_path, "w") do io
    write(io, script_content)
end

println("Script copied and saved to $output_script_path.")

end

# Convert elapsed time to milliseconds
elapsed_time_ms = round(elapsed_time * 1000)

# Calculate hours, minutes, and seconds
milliseconds = elapsed_time_ms % 1000
seconds = div(elapsed_time_ms, 1000) % 60
minutes = div(elapsed_time_ms, 60_000) % 60
hours = div(elapsed_time_ms, 3_600_000)

# Print the elapsed time in hours, minutes, and seconds
println("Elapsed time: $hours hours, $minutes minutes, $seconds seconds, $milliseconds milliseconds")
