# Supplementary material for: Fully synthetic replication of complex real biological cell clusters using a novel cluster-based ‘Rosetta-Routine’ computational modelling process
Source: PLoS Comput Biol. 2026 May 29;22(5):e1014280. doi: 10.1371/journal.pcbi.1014280 (PMC13221011; doi:10.1371/journal.pcbi.1014280)
Supplement: S3 File — Shows an example of the full Rosetta-Routine pipeline script, used for generational variance modelling and synthetic cluster replication. (ZIP) [file pcbi.1014280.s003.zip]

Archive with 1 entries (1 files):
- S3_File.jl
