# Supplementary material for: Fully synthetic replication of complex real biological cell clusters using a novel cluster-based ‘Rosetta-Routine’ computational modelling process
Source: PLoS Comput Biol. 2026 May 29;22(5):e1014280. doi: 10.1371/journal.pcbi.1014280 (PMC13221011; doi:10.1371/journal.pcbi.1014280)
Supplement: S3 File — Shows an example of the full Rosetta-Routine pipeline script, used for generational variance modelling and synthetic cluster replication. (ZIP) [file pcbi.1014280.s003.zip › S3_File.jl]

# Rosetta-Routine (Protoype 31)
# Example of model fitting Rosetta-Routine script used to analyse clusters

# Custom distribution type for Skewed Normal X-Axis
struct SkewedNormal_xaxis <: ContinuousUnivariateDistribution
    μ::Float64  # Location Parameter
    σ::Float64  # Scale parameter
    α::Float64  # Shape parameter
end

# PDF for Skewed Normal X-Axis distribution
function pdf_xaxis(d::SkewedNormal_xaxis, x::Real)
    z = (x - d.μ) / d.σ
    ϕ = exp(-z^2 / 2) / sqrt(2π)  # Standard normal PDF
    Φ = 0.5 * (1 + erf(d.α * z / sqrt(2)))  # Standard normal CDF
    return (2 / d.σ) * ϕ * Φ
end

# log-PDF for Skewed Normal X-Axis distribution
function logpdf_xaxis(d::SkewedNormal_xaxis, x::Real)
    z = (x - d.μ) / d.σ
    return log(2) - log(d.σ) + logpdf(Normal(0,1), z) + 
           log(0.5 * (1 + erf(d.α * z / sqrt(2))))
end

# MLE fit for Skewed Normal X-Axis distribution
function fit_mle_xaxis(::Type{SkewedNormal_xaxis}, data::AbstractVector)
    μ = mean(data)
    σ = std(data)
    γ1 = skewness(data)  # Sample skewness
    α = sign(γ1) * sqrt(π / 2) * γ1 / sqrt(1 - 2 * (γ1^2 / π))  # Approximate α estimate
    return SkewedNormal_xaxis(μ, σ, α)
end

# Custom distribution type for Skewed Normal Y-Axis
struct SkewedNormal_yaxis <: ContinuousUnivariateDistribution
    μ::Float64  # Location parameter
    σ::Float64  # Scale parameter
    α::Float64  # Shape parameter
end

# PDF for Skewed Normal Y-Axis distribution
function pdf_yaxis(d::SkewedNormal_yaxis, x::Real)
    z = (x - d.μ) / d.σ
    ϕ = exp(-z^2 / 2) / sqrt(2π)  # Standard normal PDF
    Φ = 0.5 * (1 + erf(d.α * abs(z) / sqrt(2)))  # Standard normal CDF with abs(z)
    return (2 / d.σ) * ϕ * Φ
end

# log-PDF for Skewed Normal Y-Axis distribution
function logpdf_yaxis(d::SkewedNormal_yaxis, x::Real)
    z = (x - d.μ) / d.σ
    return log(2) - log(d.σ) + logpdf(Normal(0,1), z) + 
           log(0.5 * (1 + erf(d.α * abs(z) / sqrt(2))))
end

# MLE fit for Skewed Normal Y-Axis distribution
function fit_mle_yaxis(::Type{SkewedNormal_yaxis}, data::AbstractVector)
    μ = mean(data)
    σ = std(data)
    γ1 = skewness(data)  # Sample skewness
    α = sign(γ1) * sqrt(π / 2) * γ1 / sqrt(1 - 2 * (γ1^2 / π))  # Approximate α estimate
    return SkewedNormal_yaxis(μ, σ, α)
end

# Outlier removal function

function remove_outliers(data::AbstractMatrix{Float64}, threshold_x::Float64, threshold_y::Float64) # when poor clustering decrease to lowest before more exponential datapoint loss on good cluster (caution below threshold 3.0)
    
    num_dimensions = size(data, 2)
    num_rows = size(data, 1)

    # Initialise arrays to store outlier flags and count of points removed for each component

    outlier_flags = falses(num_rows)
    points_removed = zeros(Int, num_rows)

    for dim in 1:num_dimensions

        # Calculate the mean and standard deviation for the current dimension

        mean_dim = mean(data[:, dim])
        std_dim = std(data[:, dim])

        # Calculate z-scores for the current dimension

        z_scores_dim = (data[:, dim] .- mean_dim) ./ std_dim
        
        # Compute the absolute z-scores

        abs_z_scores_dim = abs.(z_scores_dim)
        
        # Find rows where z-score is above the threshold for the current dimension

        outlier_rows_dim = abs_z_scores_dim .> (dim == 1 ? threshold_x : threshold_y)

        # Update the outlier flags

        outlier_flags .= outlier_flags .| outlier_rows_dim

        # Count points removed for each component in the current dimension

        for comp in 1:num_rows
            points_removed[comp] += sum(outlier_rows_dim[findall(x -> x == comp, data[:, dim])])
        end
    end
    
    # Count and print the total number of points removed

    total_removed = sum(outlier_flags)
    println("Total number of points removed: $total_removed")

    # Print the number of points removed for each component in each dimension

    for dim in 1:num_dimensions
        for comp in 1:num_rows
            if points_removed[comp] > 0
                println("  Component $comp: $(points_removed[comp]) points removed")
            end
        end
    end
    
    # Filter out rows with outliers

    filtered_data = data[.!outlier_flags, :]
    
    return filtered_data
end

# Expectation-Maximisation-based (EM) algorithm function for fitting distribution models to cluster dimensions

function em_algorithm(data::AbstractMatrix,
                      means_x::Vector{Float64},
                      means_y::Vector{Float64},
                      sigmas_x::Vector{Float64},
                      sigmas_y::Vector{Float64},
                      alphas_x::Vector{Float64},
                      alphas_y::Vector{Float64},
                      num_components_x::Int,
                      num_components_y::Int,
                      max_iterations::Int,
                      tolerance::Float64)

    num_data = size(data, 1)
    min_val_x, max_val_x = extrema(data[:, 1])
    min_val_y, max_val_y = extrema(data[:, 2])

    initial_sigmas_x = copy(sigmas_x)
    initial_sigmas_y = copy(sigmas_y)

    prev_means_x = copy(means_x)
    prev_means_y = copy(means_y)
    prev_sigmas_x = copy(sigmas_x)
    prev_sigmas_y = copy(sigmas_y)
    prev_alphas_x = copy(alphas_x)
    prev_alphas_y = copy(alphas_y)

    for iter in 1:max_iterations
        responsibilities = zeros(num_data, num_components_x, num_components_y)

        # E-Step: Calculate responsibilities for the joint distribution of X and Y
        for i in 1:num_data
            for k in 1:num_components_x
                for j in 1:num_components_y
                    pdf_x = pdf_xaxis(SkewedNormal_xaxis(means_x[k], sigmas_x[k], alphas_x[k]), data[i, 1])
                    pdf_y = pdf_yaxis(SkewedNormal_yaxis(means_y[j], sigmas_y[j], alphas_y[j]), data[i, 2])
                    responsibilities[i, k, j] = pdf_x * pdf_y
                end
            end
            sum_resp = sum(responsibilities[i, :, :])
            if sum_resp != 0
                responsibilities[i, :, :] ./= sum_resp
            end
        end

        # M-Step: Update parameters for both X and Y jointly using the responsibilities
        for k in 1:num_components_x
            for j in 1:num_components_y
                # Update for X dimension
                sum_resp_kj = sum(responsibilities[:, k, j])
                if sum_resp_kj > 0
                    new_mean_x = sum(responsibilities[:, k, j] .* data[:, 1]) / sum_resp_kj
                    if isfinite(new_mean_x)
                        max_step = 0.05 * abs(new_mean_x - prev_means_x[k])
                        means_x[k] = prev_means_x[k] + clamp(new_mean_x - prev_means_x[k], -max_step, max_step)
                        means_x[k] = max(min(means_x[k], max_val_x), min_val_x)
                    end

                    new_variance_x = sum(responsibilities[:, k, j] .* (data[:, 1] .- means_x[k]).^2) / sum_resp_kj
                    sigmas_x[k] = sqrt(max(new_variance_x, 1e-6))

                    alphas_x[k] = sum(responsibilities[:, k, j] .* ((data[:, 1] .- means_x[k]) ./ sigmas_x[k]).^3) / sum_resp_kj
                end

                # Update for Y dimension
                sum_resp_kj_y = sum(responsibilities[:, k, j])
                if sum_resp_kj_y > 0
                    new_mean_y = sum(responsibilities[:, k, j] .* data[:, 2]) / sum_resp_kj_y
                    if isfinite(new_mean_y)
                        max_step = 0.05 * abs(new_mean_y - prev_means_y[j])
                        means_y[j] = prev_means_y[j] + clamp(new_mean_y - prev_means_y[j], -max_step, max_step)
                        means_y[j] = max(min(means_y[j], max_val_y), min_val_y)
                    end

                    new_variance_y = sum(responsibilities[:, k, j] .* (data[:, 2] .- means_y[j]).^2) / sum_resp_kj_y
                    sigmas_y[j] = sqrt(max(new_variance_y, 1e-6))

                    alphas_y[j] = sum(responsibilities[:, k, j] .* ((data[:, 2] .- means_y[j]) ./ sigmas_y[j]).^3) / sum_resp_kj_y
                end
            end
        end

        # Check convergence criteria for joint parameters
        if norm(means_x - prev_means_x) < tolerance &&
           norm(means_y - prev_means_y) < tolerance &&
           norm(sigmas_x - prev_sigmas_x) < tolerance &&
           norm(sigmas_y - prev_sigmas_y) < tolerance &&
           norm(alphas_x - prev_alphas_x) < tolerance &&
           norm(alphas_y - prev_alphas_y) < tolerance
           println("Convergence criteria met at iteration $iter.")
            break
        end

        # Update prev_means, prev_sigmas, and prev_alphas for next iteration
        prev_means_x .= means_x
        prev_means_y .= means_y
        prev_sigmas_x .= sigmas_x
        prev_sigmas_y .= sigmas_y
        prev_alphas_x .= alphas_x
        prev_alphas_y .= alphas_y
    end

    return means_x, means_y, sigmas_x, sigmas_y, alphas_x, alphas_y
end

# Initialise parameters from histogram

function initialise_parameters_from_histogram(data::AbstractMatrix, num_components_x::Int, num_components_y::Int)
    dim_means_x = Float64[]
    dim_means_y = Float64[]
    dim_stddevs_x = Float64[]
    dim_stddevs_y = Float64[]
    dim_skews_x = Float64[]
    dim_skews_y = Float64[]
    dim_kurtosis_x = Float64[]
    dim_kurtosis_y = Float64[]

    for i in 1:2
        dim_data = data[:, i]
        dim_means = Float64[]
        dim_stddevs = Float64[]
        dim_skews = Float64[]
        dim_kurtosis = Float64[]

        num_components = i == 1 ? num_components_x : num_components_y
        
        if length(dim_data) > 1
            n = length(dim_data)
            min_val = minimum(dim_data)
            max_val = maximum(dim_data)
            
            num_components = min(num_components, n - 1)  # Ensure enough data points for each component
            num_bins = num_components  # Set number of bins equal to components
            
            edges = LinRange(min_val, max_val, num_bins+1)
            histogram = fit(Histogram, dim_data, edges)
            
            # Normalise histogram weights
            normalised_weights = histogram.weights ./ sum(histogram.weights)
            
            # Find peak indices based on the number of components
            sorted_indices = sortperm(normalised_weights, rev=true)
            peak_indices = sorted_indices[1:num_components]
            
            bin_midpoints = [(edges[i] + edges[i+1]) / 2 for i in 1:length(edges)-1]
            
            # Extract peak means
            peak_means = bin_midpoints[peak_indices]

            for peak_val in peak_means
                println("Processing peak at: ", peak_val)
                
                bin_start = peak_val - (max_val - min_val) / (2 * num_components_x)
                bin_end = peak_val + (max_val - min_val) / (2 * num_components_x)
                
                println("Bin range: ", bin_start, " to ", bin_end)
                
                bin_data = filter(x -> bin_start <= x <= bin_end, dim_data)
                
                if isempty(bin_data)
                    continue
                end

                mean_val, std_dev = mean(bin_data), std(bin_data)
                println("Mean: ", mean_val, " StdDev: ", std_dev)

                n_bin = length(bin_data)

                # Compute skewness
                skew = (n_bin > 2) ? (n_bin / ((n_bin - 1) * (n_bin - 2))) * sum(((x - mean_val) / std_dev)^3 for x in bin_data) : 0
                println("Skew: ", skew)

                # Compute kurtosis
                kurtosis = (n_bin > 3) ? 
                    ((n_bin * (n_bin + 1)) / ((n_bin - 1) * (n_bin - 2) * (n_bin - 3))) * sum(((x - mean_val) / std_dev)^4 for x in bin_data) - 
                    (3 * (n_bin - 1)^2) / ((n_bin - 2) * (n_bin - 3)) : 
                    0
                println("Kurtosis: ", kurtosis)

                # Store results
                if i == 1
                    push!(dim_means_x, mean_val)
                    push!(dim_stddevs_x, std_dev)
                    push!(dim_skews_x, skew)
                    push!(dim_kurtosis_x, kurtosis)
                else
                    push!(dim_means_y, mean_val)
                    push!(dim_stddevs_y, std_dev)
                    push!(dim_skews_y, skew)
                    push!(dim_kurtosis_y, kurtosis)
                end
            end
        else
            println("Error: Not enough data points to form a histogram.")
            return
        end
    end

    mean_df = DataFrame(Mean_X = dim_means_x, Mean_Y = dim_means_y)
    stddev_df = DataFrame(StdDev_X = dim_stddevs_x, StdDev_Y = dim_stddevs_y)
    skew_df = DataFrame(Skew_X = dim_skews_x, Skew_Y = dim_kurtosis_y)

    println("Initial Means: ", dim_means_x, dim_means_y)
    println("Initial Standard Deviations: ", dim_stddevs_x, dim_stddevs_y)
    println("Initial X dimension Skewness: ", dim_skews_x)
    println("Initial Y dimension Kurtosis: ", dim_kurtosis_y)

    return mean_df, stddev_df, skew_df
end

# Internal function fits mixture model to both X and Y dimensions together

function fit_mixture_model_to_cluster_internal(cluster, num_components_x, num_components_y, max_iterations, tolerance)
    means_x, sigmas_x, alphas_x = [], [], []
    means_y, sigmas_y, alphas_y = [], [], []
    best_means_x, best_sigmas_x, best_alphas_x = [], [], []
    best_means_y, best_sigmas_y, best_alphas_y = [], [], []
    best_bic = Inf

    mean_df, stddev_df, skew_df = initialise_parameters_from_histogram(cluster, num_components_x, num_components_y)

    for run in 1:100
        println("Run $run:")

        try
            # Copy parameters from histograms
            means_x, means_y = copy(mean_df.Mean_X), copy(mean_df.Mean_Y)
            sigmas_x, sigmas_y = copy(stddev_df.StdDev_X), copy(stddev_df.StdDev_Y)
            alphas_x, alphas_y = copy(skew_df.Skew_X), copy(skew_df.Skew_Y)

            # Fit the mixture model using the EM algorithm for both X and Y
            means_x, means_y, sigmas_x, sigmas_y, alphas_x, alphas_y = em_algorithm(
                cluster, means_x, means_y, sigmas_x, sigmas_y, alphas_x, alphas_y,
                num_components_x, num_components_y, max_iterations, tolerance
            )

            # Calculate BIC for the combined 2D model (X and Y together)
            bic = calculate_bic(cluster, num_components_x, means_x, sigmas_x, alphas_x, num_components_y, means_y, sigmas_y, alphas_y)

            if bic < best_bic
                best_means_x, best_sigmas_x, best_alphas_x = deepcopy(means_x), deepcopy(sigmas_x), deepcopy(alphas_x)
                best_means_y, best_sigmas_y, best_alphas_y = deepcopy(means_y), deepcopy(sigmas_y), deepcopy(alphas_y)
                best_bic = bic
            end

        catch e
            println("Error occurred while fitting the mixture model for $num_components_x components for X and $num_components_y components for Y.")
            println("Error: ", e)
            println("Skipping this run.")
            continue
        end

        println("X Dimension:")
        for k in 1:length(means_x)
            println("Component $k:")
            println("Mean: ", means_x[k])
            println("Sigma: ", sigmas_x[k])
            println("Alpha: ", alphas_x[k])
            println()
        end

        println("Y Dimension:")
        for k in 1:length(means_y)
            println("Component $k:")
            println("Mean: ", means_y[k])
            println("Sigma: ", sigmas_y[k])
            println("Beta: ", alphas_y[k])
            println()
        end

        println()
    end

    # Return best parameters and combined BIC for X and Y together
    return best_means_x, best_sigmas_x, best_alphas_x, best_means_y, best_sigmas_y, best_alphas_y, best_bic
end

# Main function fits mixture model to X and Y dimensions separately, also for the full model
function fit_mixture_model_to_cluster(cluster, min_components_per_cluster::Tuple{Int, Int}, max_components_per_cluster::Tuple{Int, Int}, max_iterations::Int, tolerance::Float64)
    best_means_x, best_sigmas_x, best_alphas_x = [], [], []
    best_means_y, best_sigmas_y, best_alphas_y = [], [], []
    best_bic_x = Inf
    best_bic_y = Inf
    best_bic_full = Inf  # Full BIC for combined X and Y

    for run in 1:5
        means_x, sigmas_x, alphas_x, means_y, sigmas_y, alphas_y = [], [], [], [], [], []

        for num_components_x in min_components_per_cluster[1]:max_components_per_cluster[1]
            for num_components_y in min_components_per_cluster[2]:max_components_per_cluster[2]
                println("Trying $num_components_x components for X and $num_components_y components for Y:")

                try
                    # Attempt to fit the mixture model for each combination of components
                    (means_x, sigmas_x, alphas_x, means_y, sigmas_y, alphas_y) = fit_mixture_model_to_cluster_internal(cluster, num_components_x, num_components_y, max_iterations, tolerance)

                    # Calculate separate BICs for X and Y
                    bic_x = calculate_bic_for_x(cluster, num_components_x, means_x, sigmas_x, alphas_x)
                    bic_y = calculate_bic_for_y(cluster, num_components_y, means_y, sigmas_y, alphas_y)

                    # Calculate the full BIC for both X and Y combined
                    bic_full = calculate_bic(cluster, num_components_x, means_x, sigmas_x, alphas_x, num_components_y, means_y, sigmas_y, alphas_y)

                    # Check if this run has a better full BIC
                    if bic_full < best_bic_full
                        best_means_x, best_sigmas_x, best_alphas_x = means_x, sigmas_x, alphas_x/pi/2
                        best_means_y, best_sigmas_y, best_alphas_y = means_y, sigmas_y, alphas_y
                        best_bic_x = bic_x  # Update the X BIC
                        best_bic_y = bic_y  # Update the Y BIC
                        best_bic_full = bic_full  # Update the full BIC
                    end
                catch e
                    println("Error occurred while fitting the mixture model for $num_components_x components for X and $num_components_y components for Y. Joint probability distrbution requires bivariate clustering commponents")
                    println("Error: ", e)
                end
            end
        end
    end

    # Return the best parameters and the best BIC values for X, Y, and the full model
    return (best_means_x, best_sigmas_x, best_alphas_x), (best_means_y, best_sigmas_y, best_alphas_y), best_bic_x, best_bic_y, best_bic_full
end

function calculate_bic(cluster, num_components_x, means_x, sigmas_x, alphas_x, num_components_y, means_y, sigmas_y, alphas_y, penalty_factor=1.0)
    num_data = size(cluster, 1)
    log_likelihood = 0.0

    for i in 1:num_data
        likelihood = 0.0
        for k in 1:num_components_x
            pdf_x = pdf_xaxis(SkewedNormal_xaxis(means_x[k], sigmas_x[k], alphas_x[k]), cluster[i, 1])
            for j in 1:num_components_y
                pdf_y = pdf_yaxis(SkewedNormal_yaxis(means_y[j], sigmas_y[j], alphas_y[j]), cluster[i, 2])
                likelihood += pdf_x * pdf_y
            end
        end
        log_likelihood += log(max(likelihood, 1e-10))  # Avoids log(0)
    end

    # parameter count calculation

    num_parameters = num_components_x * 3 + num_components_y * 3
    bic = -2 * log_likelihood + penalty_factor * num_parameters * log(num_data)
    return bic
end

function calculate_bic_for_x(cluster, num_components_x, means_x, sigmas_x, alphas_x, penalty_factor=1.0)
    num_data = size(cluster, 1)
    log_likelihood_x = 0.0

    for i in 1:num_data
        likelihood_x = 0.0
        for k in 1:num_components_x
            pdf_x = pdf_xaxis(SkewedNormal_xaxis(means_x[k], sigmas_x[k], alphas_x[k]), cluster[i, 1])
            likelihood_x += pdf_x
        end
        log_likelihood_x += log(max(likelihood_x, 1e-10))  # Avoids log(0)
    end

    num_parameters_x = num_components_x * 3
    bic_x = -2 * log_likelihood_x + penalty_factor * num_parameters_x * log(num_data)
    return bic_x
end

function calculate_bic_for_y(cluster, num_components_y, means_y, sigmas_y, alphas_y, penalty_factor=1.0)
    num_data = size(cluster, 1)
    log_likelihood_y = 0.0

    for i in 1:num_data
        likelihood_y = 0.0
        for j in 1:num_components_y
            pdf_y = pdf_yaxis(SkewedNormal_yaxis(means_y[j], sigmas_y[j], alphas_y[j]), cluster[i, 2])
            likelihood_y += pdf_y
        end
        log_likelihood_y += log(max(likelihood_y, 1e-10))  # Avoids log(0)
    end

    num_parameters_y = num_components_y * 3
    bic_y = -2 * log_likelihood_y + penalty_factor * num_parameters_y * log(num_data)
    return bic_y
end

function custom_euclidean(point1::Vector{Float64}, point2::Vector{Float64})
    @assert length(point1) == length(point2)
    squared_diffs = [(point1[i] - point2[i])^2 for i in 1:length(point1)]
    distance = sqrt(sum(squared_diffs))
    return distance
end

function custom_silhouette_score(cluster_data::Matrix{Float64}, assignments::Vector{Int64})
    num_data = size(cluster_data, 1)
    num_clusters = maximum(assignments)
    silhouette_scores = zeros(num_data)

    for (i, assignment) in enumerate(assignments)
        println("Data point $i, Cluster index: $assignment")
    end

    # Check if assignments vector contains out-of-range cluster indices

    if num_clusters > length(unique(assignments))
        println("Warning: Number of unique cluster indices is less than the maximum cluster index.")
        println("Check assignments vector for out-of-range cluster indices.")
    end

    # Computes a(i) and b(i) for each data point

    for i in 1:num_data
        cluster_idx = assignments[i]

        # Ensures cluster index is within a valid range

        if cluster_idx > num_clusters
            println("Warning: Cluster index $cluster_idx is out of range.")
            println("Assigning cluster index to 1 as a fallback.")
            cluster_idx = 1
        end

        point_i = cluster_data[i, :]

        # Compute a(i)

        cluster_distances_same = [custom_euclidean(point_i, cluster_data[j, :]) for j in 1:num_data if j != i && assignments[j] == cluster_idx]
        a_value = isempty(cluster_distances_same) ? 0.0 : mean(cluster_distances_same)

        # Compute b(i)

        min_b = Inf
        for j in 1:num_clusters
            if j != cluster_idx
                cluster_distances_other = [custom_euclidean(point_i, cluster_data[k, :]) for k in 1:num_data if k != i && assignments[k] == j]

                # Ensure cluster_distances_other is not empty and j is a valid cluster index
                if !isempty(cluster_distances_other) && j <= num_clusters
                    b_value = mean(cluster_distances_other)
                    min_b = min(min_b, b_value)
                end
            end
        end

        # Handle edge cases

        if a_value == 0.0 && min_b == Inf
            silhouette_scores[i] = 0.0  # Assign 0 silhouette score if both a(i) and b(i) are undefined
        elseif a_value == 0.0 || min_b == Inf
            silhouette_scores[i] = -1.0  # Assign -1 silhouette score if either a(i) or b(i) is undefined
        else
            silhouette_scores[i] = (min_b - a_value) / max(a_value, min_b)
        end
    end

    # Compute mean silhouette score

    mean_silhouette_score = mean(silhouette_scores)

    return mean_silhouette_score
end

function process_cluster_id_data(clusters_df::DataFrame, clusters::Dict{Int, Matrix{Float64}})
    unique_clusters = unique(clusters_df.Clusters)
    for cluster_id in unique_clusters
        cluster_data = clusters_df[clusters_df.Clusters .== cluster_id, [:x, :y]]
        clusters[cluster_id] = convert(Matrix{Float64}, Matrix(cluster_data))
    end
end

# Function to calculate the angle based on the chosen method (Vertical or Horizontal)
function calculate_cluster_angle(cluster_data, method::Symbol, Outer_Percent::Float64; alignment::Symbol=:vertical)
    if method == :Vertical
        return Longest_Axis_calculate_cluster_angle_vertical(cluster_data, Outer_Percent)
    elseif method == :Horizontal
        return Longest_Axis_calculate_cluster_angle_horizontal(cluster_data, Outer_Percent)
    else
        error("Invalid angle calculation method. Use :Vertical or :Horizontal.")
    end
end

# Function to calculate the vertical angle
function Longest_Axis_calculate_cluster_angle_vertical(cluster_data, Outer_Percent::Float64)
    # Compute centroid of the cluster
    centroid = mean(cluster_data, dims=1)

    # Compute the distance of each point from the centroid
    distances = [norm(row .- centroid) for row in eachrow(cluster_data)]
    sorted_indices = sortperm(distances, rev=true)

    # Exclude the outer percentage of points
    num_points_to_exclude = ceil(Int, Outer_Percent * size(cluster_data, 1))
    sorted_indices = sorted_indices[num_points_to_exclude:end]

    # Compute the covariance matrix for the remaining points
    X_centered = cluster_data[sorted_indices, :] .- centroid
    cov_matrix = cov(X_centered)

    # Compute eigenvectors and eigenvalues
    eigenvalues, eigenvectors = eigen(cov_matrix)

    # Identify the longest principal axis (corresponding to the largest eigenvalue)
    longest_axis_index = argmax(eigenvalues)
    longest_axis_vector = eigenvectors[:, longest_axis_index]

    # Compute the angle of the longest axis using atan2
    angle_rad = atan(longest_axis_vector[2], longest_axis_vector[1])  # atan(y, x)
    angle_degree = rad2deg(angle_rad)
    angle_deg = 90 - angle_degree

    return angle_deg
end

# Function to calculate the horizontal angle
function Longest_Axis_calculate_cluster_angle_horizontal(cluster_data, Outer_Percent::Float64)
    # Compute centroid of the cluster
    centroid = mean(cluster_data, dims=1)

    # Compute the distance of each point from the centroid
    distances = [norm(row .- centroid) for row in eachrow(cluster_data)]
    sorted_indices = sortperm(distances, rev=true)

    # Exclude the outer percentage of points
    num_points_to_exclude = ceil(Int, Outer_Percent * size(cluster_data, 1))
    sorted_indices = sorted_indices[num_points_to_exclude:end]

    # Compute the covariance matrix for the remaining points
    X_centered = cluster_data[sorted_indices, :] .- centroid
    cov_matrix = cov(X_centered)

    # Compute eigenvectors and eigenvalues
    eigenvalues, eigenvectors = eigen(cov_matrix)

    # Identify the longest principal axis (corresponding to the largest eigenvalue)
    longest_axis_index = argmax(eigenvalues)
    longest_axis_vector = eigenvectors[:, longest_axis_index]

    # Compute the angle of the longest axis using atan2
    angle_rad = atan(longest_axis_vector[2], longest_axis_vector[1])  # atan(y, x)
    angle_degree = rad2deg(angle_rad)
    angle_deg = 180 - angle_degree

    return angle_deg
end

# Function to rotate the cluster data (with optional horizontal/vertical alignment)
function rotate_cluster(cluster_data, angle_deg, alignment::Symbol=:vertical)
    centroid = mean(cluster_data, dims=1)
    angle_rad = deg2rad(angle_deg)
    rotation_matrix = [cos(angle_rad) -sin(angle_rad); sin(angle_rad) cos(angle_rad)]
    
    # Rotate the cluster data by the specified angle
    rotated_cluster_data = (cluster_data .- centroid) * transpose(rotation_matrix) .+ centroid

    # If the alignment is horizontal, rotate the data by an additional 90° clockwise
    if alignment == :horizontal
        # 90 degrees clockwise rotation
        additional_rotation = [0 -1; 1 0]  # 90 degrees clockwise
        rotated_cluster_data = (rotated_cluster_data .- centroid) * transpose(additional_rotation) .+ centroid
    elseif alignment != :vertical
        error("Invalid alignment option. Use :horizontal or :vertical.")
    end

    return rotated_cluster_data
end

# Function to load data and find clusters
function load_and_find_clusters(filename::String, output_directory::String, max_clusters::Int, min_clusters::Int, Outer_Percent::Float64, angle_method::Symbol = :Vertical; use_cluster_id::Bool=false)
    clusters_df = CSV.read(filename, DataFrame)
    clusters = Dict{Int, Matrix{Float64}}()
    optimal_clusters = Dict{Int, Int}()
    silhouette_scores_dict = Dict{Int, Float64}()
    optimal_cluster_data = Dict{Int, Matrix{Float64}}()
    cluster_angles = Dict{Int, Float64}()

    println("Data Loaded. First few rows of the DataFrame:")
    println(first(clusters_df, 5))  # Print the first 5 rows

    # Check for missing values

    if any(ismissing, eachcol(clusters_df))
        println("Warning: Missing values found in the dataset.")
    else
        println("No missing values found in the dataset.")
    end

    num_data_points = size(clusters_df, 1)
    println("Total number of Datapoints in the Dataset: ", num_data_points)

    if use_cluster_id

        # Process data when use_cluster_id is true

        process_cluster_id_data(clusters_df, clusters)
    else
        cluster_data_matrix = zeros(Float64, num_data_points, 2)
        for (i, row) in enumerate(eachrow(clusters_df))
            cluster_data_matrix[i, 1] = row.x
            cluster_data_matrix[i, 2] = row.y
        end
        clusters[1] = cluster_data_matrix
    end

    if !use_cluster_id
        println("Silhouette Analysis:")
        best_silhouette_score = -Inf
        best_num_clusters = 0

        for num_clusters in min_clusters:min(max_clusters, num_data_points)
            println("Trying $num_clusters clusters...")
            cluster_data_matrix = vcat(values(clusters)...)
            assignments = kmeans(cluster_data_matrix', num_clusters).assignments
            silhouette_score = custom_silhouette_score(cluster_data_matrix, assignments)
            silhouette_scores_dict[num_clusters] = silhouette_score
            println("Silhouette score for $num_clusters clusters: $silhouette_score")
            if silhouette_score > best_silhouette_score
                best_silhouette_score = silhouette_score
                best_num_clusters = num_clusters
            end
            save_silhouette_scores(output_directory, silhouette_scores_dict)
        end

        println("Optimal number of clusters: $best_num_clusters")

        cluster_data_matrix = vcat(values(clusters)...)
        assignments = kmeans(cluster_data_matrix', best_num_clusters).assignments
    else
        best_num_clusters = length(clusters)
        println("Using Cluster IDs as optimal clusters. Number of clusters: $best_num_clusters")

        # Manually assign data points to clusters

        for (cluster_id, cluster_data) in clusters
            optimal_cluster_data[cluster_id] = cluster_data
        end
    end

    # Group data points by their assigned cluster

    for i in 1:best_num_clusters
        if !use_cluster_id
            optimal_cluster_data[i] = cluster_data_matrix[assignments .== i, :]
        end
    end

    # Ensure that the optimal_cluster_data dictionary contains data for the optimal number of clusters

    if haskey(optimal_cluster_data, best_num_clusters)
        optimal_clusters[best_num_clusters] = best_num_clusters

        # Define colors for each cluster

        cluster_colors = [:blue, :orange, :purple, :yellow, :cyan, :magenta, :brown, :pink, :red, :green]

        p_rotated = plot(title="Optimal Clusters (Rotated)", xlabel="X", ylabel="Y")
        p_original = plot(title="Optimal Clusters (Original)", xlabel="X", ylabel="Y")
        
        # Save scatter plot of optimal clusters

        for (cluster_idx, cluster_data) in optimal_cluster_data
            scatter!(p_original, cluster_data[:, 1], cluster_data[:, 2], label="Cluster $cluster_idx", color=cluster_colors[cluster_idx])
            savefig(joinpath(output_directory, "optimal_clusters_scatter_plot.png"))

            # Calculate the angle of rotation for the cluster

            angle_deg = calculate_cluster_angle(cluster_data, angle_method, Outer_Percent)
            cluster_angles[cluster_idx] = angle_deg

            # Rotate the cluster data by the calculated angle

            rotated_cluster_data = rotate_cluster(cluster_data, angle_deg)
            optimal_cluster_data[cluster_idx] = rotated_cluster_data  # Update the optimal cluster data with the rotated data

            println(first(rotated_cluster_data, 5))  # Print the first 5 rows

            # Plot rotated cluster

            scatter!(p_rotated, rotated_cluster_data[:, 1], rotated_cluster_data[:, 2], label="Cluster $cluster_idx (Rotated)", ratio=1, color=cluster_colors[cluster_idx])
            savefig(joinpath(output_directory, "optimal_clusters_scatter_plot_rotated.png"))
        end
        
        # Save optimal cluster data as CSV

        for (cluster_idx, cluster_data) in optimal_cluster_data
            cluster_df = DataFrame(x = cluster_data[:, 1], y = cluster_data[:, 2])
            CSV.write(joinpath(output_directory, "optimal_cluster_$cluster_idx.csv"), cluster_df, writeheader=true)
        end

        # Adjust angles by adding 90 to each calculated angle_deg
        adjusted_angles = [angle + 90 for angle in values(cluster_angles)]

        # Save CluGen-adjusted cluster angles to CSV
        angles_df = DataFrame(cluster_id = collect(keys(cluster_angles)), angle_deg = adjusted_angles)

        # Write to CSV
        CSV.write(joinpath(output_directory, "cluster_angles.csv"), angles_df)

    else
        println("Error: Optimal cluster data not found for the optimal number of clusters.")
    end

    return clusters, optimal_clusters, silhouette_scores_dict, optimal_cluster_data
end

function save_silhouette_scores(output_directory::String, silhouette_scores_dict::Dict{Int, Float64})
    df = DataFrame(num_clusters = collect(keys(silhouette_scores_dict)),
                   silhouette_score = collect(values(silhouette_scores_dict)))
    CSV.write(joinpath(output_directory, "silhouette_scores.csv"), df)
end

function main(filename::String, output_directory::String, max_clusters::Int, min_clusters::Int, min_components_per_cluster::Tuple{Int, Int}, max_components_per_cluster::Tuple{Int, Int}, max_iterations::Int, threshold_x::Float64, threshold_y::Float64, tolerance::Float64, Outer_Percent::Float64, angle_method::Symbol=:Vertical; use_cluster_id::Bool=false)
    
    # Load data and identify optimal clusters
    clusters, optimal_clusters, _, optimal_cluster_data = load_and_find_clusters(filename, output_directory, max_clusters, min_clusters, Outer_Percent, angle_method, use_cluster_id=use_cluster_id)

    # Initialise dictionary to store best parameters for each cluster
    best_cluster_params = Dict{Int, Tuple{Tuple, Tuple, Float64, Float64, Float64}}()  # Add best_full_bic to store full BIC

    # Iterate over optimal clusters
    for (cluster_idx, cluster_data) in optimal_cluster_data
        println("Processing Cluster $cluster_idx...")

        # Remove outliers from the cluster data
        cleaned_cluster_data = remove_outliers(cluster_data, threshold_x, threshold_y)

        # Plot cleaned optimal clusters (Rotated)
        p_cleaned_rotated = plot(title="Cleaned Optimal Clusters (Rotated)", xlabel="X", ylabel="Y", ratio=1)
        scatter!(p_cleaned_rotated, cleaned_cluster_data[:, 1], cleaned_cluster_data[:, 2], label="Cluster $cluster_idx (Cleaned and Rotated)", ratio=1, color=:blue)
        savefig(joinpath(output_directory, "Cleaned_optimal_cluster_rotated_$cluster_idx.png"))

        # Fit mixture model to cluster
        best_params_x, best_params_y, best_bic_full, best_bic_x, best_bic_y = fit_mixture_model_to_cluster(cleaned_cluster_data, min_components_per_cluster, max_components_per_cluster, max_iterations, tolerance)

        # Store best parameters for current cluster, now also storing best full BIC
        best_cluster_params[cluster_idx] = (best_params_x, best_params_y, best_bic_x, best_bic_y, best_bic_full)

        # Save cleaned cluster data to CSV
        cluster_df = DataFrame(x = cleaned_cluster_data[:, 1], y = cleaned_cluster_data[:, 2])
        CSV.write(joinpath(output_directory, "Cleaned_optimal_cluster_$cluster_idx.csv"), cluster_df, writeheader=true)

    end

    # Print best parameters for each cluster
    for (cluster_idx, params) in best_cluster_params
        println("Best parameters for Cluster $cluster_idx:")
        println("X Mean:               ", params[1][1])
        println("X Standard Deviation: ", params[1][2])
        println("X Skew:               ", params[1][3])
        println("X BIC:                ", params[3])  # BIC for X
        println()
        println("Y Mean:               ", params[2][1])
        println("Y Standard Deviation: ", params[2][2])
        println("Y kurtosis:               ", params[2][3])
        println("Y BIC:                ", params[4])  # BIC for Y
        println()
        println("Full Model BIC:             ", params[5])  # BIC for the full 2D model
        println()
    end
end

# usage options

# Cluster Properties
min_clusters = 1  # Minimum number of clusters to search for
max_clusters = 2  # Maximum number of clusters to search for
min_components_per_cluster = (1, 1)  # lower limit of components in each dimension for each cluster (x , y)
max_components_per_cluster = (1, 1)  # Upper limit of components in each dimension for each cluster (x , y)
use_cluster_id = false  # true or false boolean for cluster label usage

# Model Fitting
max_iterations = 10000 # Maximum number of model fitting attempts
tolerance = 1e-6  # Model fitting success tolerance

# Rotation Adjuistment
angle_method = :Horizontal # Orientation of longest principal axis
Outer_Percent = 0.01 # Percentage of outer points to temporarily omit for cluster rotation calculations (keep to 2 decimal places, 1 equals 100%)

# Outlier Removal
threshold_x = 3.0  # Threshold value for removing outliers in the X dimension. values are in standard deviation units (keep to at least one decimal place to retain as a Float value)
threshold_y = 3.0  # Threshold value for removing outliers in the y dimension. values are in standard deviation units (keep to at least one decimal place to retain as a Float value) 

output_directory = ""

filename = ""

main(filename, output_directory, max_clusters, min_clusters, min_components_per_cluster, max_components_per_cluster, max_iterations, threshold_x, threshold_y, tolerance, Outer_Percent, angle_method; use_cluster_id)

# Define the path to the current script

current_script_path = ("")

# Define the path for the copy of the script

output_script_path = joinpath(output_directory, "")

# Read the content of the current script

script_content = read(current_script_path, String)

# Write the content to the output script file

open(output_script_path, "w") do io
    write(io, script_content)
end

println("Script copied and saved to $output_script_path.")
