# Supplementary material for: Fully synthetic replication of complex real biological cell clusters using a novel cluster-based ‘Rosetta-Routine’ computational modelling process
Source: PLoS Comput Biol. 2026 May 29;22(5):e1014280. doi: 10.1371/journal.pcbi.1014280 (PMC13221011; doi:10.1371/journal.pcbi.1014280)
Supplement: S4 File — Contains the generational variance dataset outputs used to validate the synthetic cluster replication fidelity of the Rosetta-Routine analysis. (XLSX) [file pcbi.1014280.s004.xlsx]

## Sheet: SEED 1
	Y orientated (Vertical)	#NAME?		X orientated (Horizontal)
	Best parameters for Cluster 2:			Best parameters for Cluster 2:
	X Mean: [100018.68910547922]			X Mean: [100021.81526311436]
	X Standard Deviation: [197.5064923536256]			X Standard Deviation: [406.9008835438828]
	X Skew: [0.09535378326303047]			X Skew: [-0.0030882112196303803]
	X BIC: 74570.73661951038			X BIC: 63409.93520234665
	Y Mean: [100021.65561827419]			Y Mean: [100017.82543263807]
	Y Standard Deviation: [434.59064353621034]			Y Standard Deviation: [191.067371560394]
	Y kurtosis: [0.06911357033235471]			Y kurtosis: [0.44596067998551964]
	Y BIC: 142708.21879723223			Y BIC: 136493.58616234412
	Full Model BIC: 68150.69232565889			Full Model BIC: 73083.65095999751
	Best parameters for Cluster 1:			Best parameters for Cluster 1:
	X Mean: [102988.89991455423]			X Mean: [102987.83619821085]
	X Standard Deviation: [105.7788645858216]			X Standard Deviation: [269.59399566046744]
	X Skew: [-0.03942730753783855]			X Skew: [-0.026828006834221627]
	X BIC: 13968.375465222683			X BIC: 12257.48725949107
	Y Mean: [100203.67254855286]			Y Mean: [100205.1149253732]
	Y Standard Deviation: [274.36039155424527]			Y Standard Deviation: [103.74620998155953]
	Y kurtosis: [0.101859672002473]			Y kurtosis: [-0.15423078944851992]
	Y BIC: 26188.369133288794			Y BIC: 26215.504870071425
	Full Model BIC: 12219.993668066118			Full Model BIC: 13958.017610580355
	Run at High outlier threshold 5<=			Run at Low outlier threshold =3

## Sheet: SEED 2
	Y orientated (Vertical)			X orientated (Horizontal)
	Best parameters for Cluster 2:			Best parameters for Cluster 2:
	X Mean: [100022.00648435231]			X Mean: [100021.42971111657]
	X Standard Deviation: [197.90295994369805]			X Standard Deviation: [398.7684914099224]
	X Skew: [0.0923347059604818]			X Skew: [-0.01060317045736468]
	X BIC: 74731.0556495547			X BIC: 63424.520620709576
	Y Mean: [100016.74029404909]			Y Mean: [100013.11528878451]
	Y Standard Deviation: [430.78999079814616]			Y Standard Deviation: [190.74204673384781]
	Y kurtosis: [0.024444025883331773]			Y kurtosis: [0.3971313457130602]
	Y BIC: 142818.17174740304			Y BIC: 136159.3047017435
	Full Model BIC: 68107.05492144602			Full Model BIC: 72734.78408103356
	Best parameters for Cluster 1:			Best parameters for Cluster 1:
	X Mean: [102995.51602134062]			X Mean: [102999.0127195681]
	X Standard Deviation: [99.99642240024423]			X Standard Deviation: [268.84429005930457]
	X Skew: [-0.04063659331323268]			X Skew: [-0.011868874898629624]
	X BIC: 13919.07768944645			X BIC: 12253.379208680286
	Y Mean: [100204.03323942272]			Y Mean: [100204.55525955257]
	Y Standard Deviation: [276.5781898701513]			Y Standard Deviation: [98.89552101517701]
	Y kurtosis: [0.1632186472636962]			Y kurtosis: [-0.21444709179830568]
	Y BIC: 26029.025240129493			Y BIC: 26191.519993878996
	Full Model BIC: 12109.947550683068			Full Model BIC: 13938.140785198702

## Sheet: SEED 3
	Y orientated (Vertical)			X orientated (Horizontal)
	Best parameters for Cluster 2:			Best parameters for Cluster 2:
	X Mean: [100016.6923960063]			X Mean: [100018.03567932264]
	X Standard Deviation: [196.70173749305184]			X Standard Deviation: [413.6759021187818]
	X Skew: [0.08833859729095843]			X Skew: [-0.005788212348820766]
	X BIC: 74947.87083144757			X BIC: 63377.57466020148
	Y Mean: [100024.18242798944]			Y Mean: [100019.83329719004]
	Y Standard Deviation: [445.66887417662025]			Y Standard Deviation: [190.22114013772736]
	Y kurtosis: [0.04126314951976271]			Y kurtosis: [0.40523541565176363]
	Y BIC: 142875.739538644			Y BIC: 136477.71590439495
	Full Model BIC: 67937.66821907993			Full Model BIC: 73100.1412441937
	Best parameters for Cluster 1:			Best parameters for Cluster 1:
	X Mean: [102989.2252219292]			X Mean: [102991.75860061872]
	X Standard Deviation: [99.73020809891699]			X Standard Deviation: [256.00311287382357]
	X Skew: [-0.0459374670215728]			X Skew: [-0.005819803560227999]
	X BIC: 14021.511504730286			X BIC: 12271.228814608432
	Y Mean: [100197.82190591261]			Y Mean: [100198.20620273644]
	Y Standard Deviation: [271.5008032396876]			Y Standard Deviation: [99.12364678819117]
	Y kurtosis: [0.03764410254083032]			Y kurtosis: [-0.23757935296417915]
	Y BIC: 26136.616988082766			Y BIC: 26081.738196281884
	Full Model BIC: 12115.875526446382			Full Model BIC: 13810.509381673393

## Sheet: SEED 4
	Y orientated (Vertical)			X orientated (Horizontal)
	Best parameters for Cluster 2:			Best parameters for Cluster 2:
	X Mean: [100020.31395694055]			X Mean: [100023.29197855399]
	X Standard Deviation: [196.16471797526475]			X Standard Deviation: [409.663297190525]
	X Skew: [0.09262924852915655]			X Skew: [-0.003619104397589635]
	X BIC: 74613.43483191277			X BIC: 63209.10575849156
	Y Mean: [100019.34690286993]			Y Mean: [100014.56652031848]
	Y Standard Deviation: [442.2583791954791]			Y Standard Deviation: [189.54515674570968]
	Y kurtosis: [0.09465957551063707]			Y kurtosis: [0.4421512891254509]
	Y BIC: 142633.1244679564			Y BIC: 136211.0519803809
	Full Model BIC: 68025.09005276616			Full Model BIC: 73001.94622188926
	Best parameters for Cluster 1:			Best parameters for Cluster 1:
	X Mean: [102984.66207965811]			X Mean: [102986.32901966939]
	X Standard Deviation: [99.6609381815698]			X Standard Deviation: [259.8490360234383]
	X Skew: [-0.029790967667469356]			X Skew: [0.0029362923369539553]
	X BIC: 14025.961563831			X BIC: 12111.728563033905
	Y Mean: [100209.78787277977]			Y Mean: [100210.41609506425]
	Y Standard Deviation: [271.2030628544478]			Y Standard Deviation: [98.63211740879379]
	Y kurtosis: [0.03208728435102287]			Y kurtosis: [-0.13960299407835383]
	Y BIC: 26110.291207060167			Y BIC: 25951.13413123107
	Full Model BIC: 12084.329643229266			Full Model BIC: 13839.405568197146

## Sheet: SEED 5
	Y orientated (Vertical)			X orientated (Horizontal)
	Best parameters for Cluster 2:			Best parameters for Cluster 2:
	X Mean: [100021.78514091876]			X Mean: [100022.94950163641]
	X Standard Deviation: [192.9661944401409]			X Standard Deviation: [406.9259027504003]
	X Skew: [0.08745052150462701]			X Skew: [0.004951801016932062]
	X BIC: 74871.75380637312			X BIC: 63361.41575346591
	Y Mean: [100017.68956763594]			Y Mean: [100013.82081376849]
	Y Standard Deviation: [435.83486074007067]			Y Standard Deviation: [186.19511443195307]
	Y kurtosis: [0.020073272219817063]			Y kurtosis: [0.3829017100441386]
	Y BIC: 142613.34226095965			Y BIC: 136402.95393927515
	Full Model BIC: 67754.98775321653			Full Model BIC: 73041.53818580958
	Best parameters for Cluster 1:			Best parameters for Cluster 1:
	X Mean: [102987.13806505853]			X Mean: [102989.45983988357]
	X Standard Deviation: [100.09472366769442]			X Standard Deviation: [245.05442597428083]
	X Skew: [-0.038631909613583086]			X Skew: [0.004417816283640289]
	X BIC: 13857.384318370141			X BIC: 12209.557939142347
	Y Mean: [100204.0527523654]			Y Mean: [100204.51433411794]
	Y Standard Deviation: [256.7802675800015]			Y Standard Deviation: [99.09167747917485]
	Y kurtosis: [0.08279656186817917]			Y kurtosis: [-0.20894537680708408]
	Y BIC: 25965.37599204231			Y BIC: 25919.321600395044
	Full Model BIC: 12107.991673672193			Full Model BIC: 13709.763661252686

## Sheet: SEED 6
	Y orientated (Vertical)			X orientated (Horizontal)
	Best parameters for Cluster 2:			Best parameters for Cluster 2:
	X Mean: [100023.12597074942]			X Mean: [100023.41962686597]
	X Standard Deviation: [199.7489482546354]			X Standard Deviation: [412.5964063156478]
	X Skew: [0.0788363799399656]			X Skew: [-0.006583345331884809]
	X BIC: 74961.83154266156			X BIC: 63847.11887488577
	Y Mean: [100021.31753913223]			Y Mean: [100017.41256459782]
	Y Standard Deviation: [440.2434846416819]			Y Standard Deviation: [193.77345800396853]
	Y kurtosis: [0.022085094650252716]			Y kurtosis: [0.3722360614668515]
	Y BIC: 142892.42580495082			Y BIC: 137086.55404432022
	Full Model BIC: 67936.3103302051			Full Model BIC: 73239.43516943436
	Best parameters for Cluster 1:			Best parameters for Cluster 1:
	X Mean: [102992.805774159]			X Mean: [102993.41355779949]
	X Standard Deviation: [99.72567399918015]			X Standard Deviation: [254.27526559082807]
	X Skew: [-0.0683731167369874]			X Skew: [-0.008154911738683419]
	X BIC: 13962.447635942477			X BIC: 12514.82719822016
	Y Mean: [100204.72773450651]			Y Mean: [100205.66402936509]
	Y Standard Deviation: [264.70498459007604]			Y Standard Deviation: [97.77753304028755]
	Y kurtosis: [0.0450194765750091]			Y kurtosis: [-0.3927399684187506]
	Y BIC: 26139.4861349143			Y BIC: 26326.658441301348
	Full Model BIC: 12177.489179643168			Full Model BIC: 13811.831243081162

## Sheet: SEED 7
	Y orientated (Vertical)			X orientated (Horizontal)
	Best parameters for Cluster 2:			Best parameters for Cluster 2:
	X Mean: [100021.14899376678]			X Mean: [100018.31547964517]
	X Standard Deviation: [196.22733081904826]			X Standard Deviation: [404.01387700441]
	X Skew: [0.08293239078570754]			X Skew: [-7.561667017617378e-5]
	X BIC: 75328.0420348427			X BIC: 63642.49300635161
	Y Mean: [100020.1893328316]			Y Mean: [100017.33381351487]
	Y Standard Deviation: [428.40401685233127]			Y Standard Deviation: [190.5838274557335]
	Y kurtosis: [-0.08631954281384642]			Y kurtosis: [0.3978755772401247]
	Y BIC: 143135.52459855418			Y BIC: 136743.97799993015
	Full Model BIC: 67821.38682616664			Full Model BIC: 73101.48499357908
	Best parameters for Cluster 1:			Best parameters for Cluster 1:
	X Mean: [102991.00735498106]			X Mean: [102987.7084945504]
	X Standard Deviation: [98.39256558649932]			X Standard Deviation: [249.25495642163466]
	X Skew: [-0.06113393704653026]			X Skew: [0.0015439782904932051]
	X BIC: 14273.58297608346			X BIC: 12175.75317138971
	Y Mean: [100194.74357211232]			Y Mean: [100196.0787323453]
	Y Standard Deviation: [267.17883619943626]			Y Standard Deviation: [96.10291823260037]
	Y kurtosis: [-0.17807102042776798]			Y kurtosis: [-0.24938506161249704]
	Y BIC: 26392.761727815872			Y BIC: 25877.075253160136
	Full Model BIC: 12128.22237052836			Full Model BIC: 13701.3220817704

## Sheet: SEED 8
	Y orientated (Vertical)			X orientated (Horizontal)
	Best parameters for Cluster 2:			Best parameters for Cluster 2:
	X Mean: [100021.21092238664]			X Mean: [100024.77627333696]
	X Standard Deviation: [200.75720007295772]			X Standard Deviation: [407.37320460862367]
	X Skew: [0.09128902963641562]			X Skew: [-0.006461911350531032]
	X BIC: 74540.45762835606			X BIC: 63425.23207745817
	Y Mean: [100019.39424375727]			Y Mean: [100015.33450322266]
	Y Standard Deviation: [439.93892909741743]			Y Standard Deviation: [193.4620571595816]
	Y kurtosis: [0.098166912294134]			Y kurtosis: [0.41897116021087133]
	Y BIC: 142768.91442619785			Y BIC: 136301.3898780412
	Full Model BIC: 68228.81156766074			Full Model BIC: 72876.15780058308
	Best parameters for Cluster 1:			Best parameters for Cluster 1:
	X Mean: [102989.63438237338]			X Mean: [102990.04578048072]
	X Standard Deviation: [99.54106656385814]			X Standard Deviation: [267.7445848576522]
	X Skew: [-0.046168837151329155]			X Skew: [-0.020325393934159885]
	X BIC: 13964.236389947722			X BIC: 12114.324295821327
	Y Mean: [100213.50244836994]			Y Mean: [100214.30705990456]
	Y Standard Deviation: [275.37784549190326]			Y Standard Deviation: [96.20970581720714]
	Y kurtosis: [0.11388899338791603]			Y kurtosis: [-0.181833076608048]
	Y BIC: 26076.80267680515			Y BIC: 26009.002076215744
	Full Model BIC: 12112.566286857382			Full Model BIC: 13894.677780394488

## Sheet: SEED 9
	Y orientated (Vertical)			X orientated (Horizontal)
	Best parameters for Cluster 2:			Best parameters for Cluster 2:
	X Mean: [100028.75897728436]			X Mean: [100031.29904799639]
	X Standard Deviation: [198.98158653205002]			X Standard Deviation: [405.2759102926843]
	X Skew: [0.09517337126769329]			X Skew: [0.000589856172076584]
	X BIC: 74746.76866255666			X BIC: 63336.21586555557
	Y Mean: [100007.39105090383]			Y Mean: [100002.41579311292]
	Y Standard Deviation: [434.22110175283666]			Y Standard Deviation: [191.6714735045284]
	Y kurtosis: [0.03576010278678582]			Y kurtosis: [0.4422708041322773]
	Y BIC: 142963.13472454253			Y BIC: 136245.74334557436
	Full Model BIC: 68221.00410559			Full Model BIC: 72909.52748001892
	Best parameters for Cluster 1:			Best parameters for Cluster 1:
	X Mean: [102988.62778552182]			X Mean: [102989.12670170059]
	X Standard Deviation: [103.92571680178432]			X Standard Deviation: [252.50270583169606]
	X Skew: [-0.046935114350700476]			X Skew: [0.0017864627873951941]
	X BIC: 14021.20438496322			X BIC: 12231.31003687017
	Y Mean: [100186.81152407979]			Y Mean: [100187.92951337036]
	Y Standard Deviation: [265.36590890549166]			Y Standard Deviation: [101.64462825688886]
	Y kurtosis: [-0.00031114930776733124]			Y kurtosis: [-0.21295875065615025]
	Y BIC: 26221.75543557339			Y BIC: 25958.180993349662
	Full Model BIC: 12200.551050610115			Full Model BIC: 13726.87095647946

## Sheet: SEED 10
	Y orientated (Vertical)			X orientated (Horizontal)
	Best parameters for Cluster 2:			Best parameters for Cluster 2:
	X Mean: [100025.32236987466]			X Mean: [100024.69110715379]
	X Standard Deviation: [196.2544185034749]			X Standard Deviation: [406.68394217643436]
	X Skew: [0.0789710868536858]			X Skew: [-0.004138104747356006]
	X BIC: 74904.4295930425			X BIC: 63672.69393933882
	Y Mean: [100021.72171685292]			Y Mean: [100018.24132198514]
	Y Standard Deviation: [432.13917240351606]			Y Standard Deviation: [190.71233519501504]
	Y kurtosis: [-0.0029024171038054677]			Y kurtosis: [0.3834497624365829]
	Y BIC: 142642.75049920144			Y BIC: 136796.60194473263
	Full Model BIC: 67748.65587511408			Full Model BIC: 73123.90800539388
	Best parameters for Cluster 1:			Best parameters for Cluster 1:
	X Mean: [102991.30134743411]			X Mean: [102994.28412221064]
	X Standard Deviation: [100.09139035098319]			X Standard Deviation: [279.16942466563586]
	X Skew: [-0.04886380534897683]			X Skew: [-0.003689886344512491]
	X BIC: 14016.102108619058			X BIC: 12314.637369478185
	Y Mean: [100212.6381166626]			Y Mean: [100213.42143738846]
	Y Standard Deviation: [284.8380916928334]			Y Standard Deviation: [98.84274219015947]
	Y kurtosis: [0.1236467274341114]			Y kurtosis: [-0.24631550450935957]
	Y BIC: 26145.98859539236			Y BIC: 26338.48349761585
	Full Model BIC: 12129.886486773297			Full Model BIC: 14023.84612813769

[truncated: 3 more sheets: SEED 11, SEED 12, SEED 13]
